# Supplementary material for: Post-Transcriptional Control of Mating-Type Gene Expression during Gametogenesis in Saccharomyces cerevisiae
Source: Biomolecules. 2021 Aug 17;11(8):1223. doi: 10.3390/biom11081223 (PMC8394074; doi:10.3390/biom11081223)
Supplement: Supplementary file 1 [file biomolecules-11-01223-s001.zip]

Archive with 3 entries (2 files):
- biomolecules-1322428-supplementary/
- biomolecules-1322428-supplementary/Supplementary Figures.pdf
- biomolecules-1322428-supplementary/Table S1.xlsx
