# Supplementary material for: Post-Transcriptional Control of Mating-Type Gene Expression during Gametogenesis in Saccharomyces cerevisiae
Source: Biomolecules. 2021 Aug 17;11(8):1223. doi: 10.3390/biom11081223 (PMC8394074; doi:10.3390/biom11081223)
Supplement: Supplementary file 1 [file biomolecules-11-01223-s001.zip › biomolecules-1322428-supplementary/Table S1.xlsx]

## Sheet: Table S1  edgeR output
gene	logFC (log2 fold change difference)	logCPM (log2 of average counts per million)	LR (likelihood ratio statistic)	P value	FDR (false discovery rate)
hygro_res	5.16305	10.1494	127.474	1.46e-29	8.51e-26
YDR170W-A	11.0885	2.15829	19.4705	1.02e-05	0.0297098
YAR064W	9.14228	2.48422	17.6188	2.7e-05	0.0420182
mCherry	8.59717	7.54013	17.4889	2.89e-05	0.0420182
YCR097W	6.53992	5.03689	16.9885	3.76e-05	0.0437442
YBR056W-A	-8.68917	1.91319	15.1981	9.68e-05	0.0938316
YKL115C	7.76317	1.9397	13.6819	0.000217	0.179909
YLR415C	7.67865	2.5926	12.8129	0.000344	0.250267
YDR159W	1.17814	6.63989	12.2715	0.00046	0.27798
YNR069C	-1.20592	6.60004	12.1998	0.000478	0.27798
YHL036W	-1.25303	6.45473	11.9627	0.000543	0.286978
YGL149W	-6.12773	2.31524	11.5974	0.00066	0.30826
YGR167W	1.13755	7.05124	11.5186	0.000689	0.30826
YDL227C	1.45597	6.02569	11.2894	0.000779	0.323826
YLR364W	5.90141	4.12849	10.5414	0.0011673	0.385939
YKL102C	-10.7122	1.8717	10.3992	0.00126067	0.385939
YPL062W	7.17542	2.20824	10.3494	0.00129517	0.385939
YLR308W	-6.78641	1.96173	10.3067	0.00132548	0.385939
YOL085C	-10.6729	1.83541	10.3056	0.00132628	0.385939
snR6	-9.58128	1.8107	10.3044	0.00132716	0.385939
YML012W	-0.981926	7.08254	10.0618	0.00151377	0.419241
YBL032W	-1.01573	6.87756	9.61408	0.00193091	0.501938
YOR263C	6.95059	1.87916	9.53965	0.0020108	0.501938
YGL053W	9.39868	2.13457	9.48528	0.00207127	0.501938
YDR095C	9.53131	1.50607	8.9869	0.00271921	0.632598
YOL164W	8.40694	1.86427	8.89582	0.00285824	0.639365
YGR232W	-1.20502	6.09372	8.67603	0.00322422	0.659452
YER006W	0.96012	6.96241	8.55192	0.00345159	0.659452
YOL010W	1.06099	6.39795	8.53008	0.00349323	0.659452
YLR010C	-1.94776	4.96205	8.32686	0.00390631	0.659452
YFL030W	0.996246	6.83656	8.32467	0.00391102	0.659452
YKL154W	-1.77576	5.57658	8.30112	0.00396207	0.659452
YJL003W	1.68019	5.16354	8.26818	0.00403459	0.659452
YAL058W	2.07618	5.43665	8.20165	0.00418522	0.659452
YGR127W	1.38831	5.6737	8.17684	0.00424285	0.659452
YIL159W	2.08961	5.78701	8.12626	0.00436286	0.659452
YKL223W	6.50827	2.05074	8.09361	0.00444217	0.659452
snR49	-9.21406	1.92308	8.01729	0.00463329	0.659452
YKL078W	-1.83529	5.0276	7.9979	0.00468317	0.659452
YGL059W	-0.723205	8.21121	7.98941	0.00470518	0.659452
YLR157C	8.69788	1.95618	7.9676	0.0047622	0.659452
YLR158C	8.69788	1.95618	7.9676	0.0047622	0.659452
YDR410C	1.47806	5.42983	7.78714	0.00526195	0.711709
YPL008W	1.26018	6.42639	7.59443	0.00585488	0.773909
YPR071W	1.46633	5.40088	7.52594	0.00608169	0.786025
YKL186C	-0.994	6.47531	7.43452	0.00639844	0.797669
YDR312W	0.943243	6.55241	7.41749	0.00645928	0.797669
YIL166C	-0.996166	6.55761	7.35936	0.00667145	0.797669
YLR155C	8.36518	1.66644	7.30991	0.00685754	0.797669
YLR160C	8.36518	1.66644	7.30991	0.00685754	0.797669
YMR024W	-0.942699	6.51185	7.27154	0.00700558	0.798911
YGL226C-A	1.79375	4.95499	7.11558	0.0076417	0.854695
YML008C	-0.69014	8.33346	7.00971	0.00810687	0.86952
YER022W	0.858396	6.90364	6.97315	0.00827419	0.86952
YCR094W	-1.30502	5.80407	6.97287	0.00827546	0.86952
YIR036C	0.975566	6.32054	6.92413	0.00850403	0.86952
YJL213W	1.25462	5.70742	6.9204	0.00852178	0.86952
YFR023W	6.08433	2.68778	6.86203	0.00880467	0.882896
YER130C	-0.952887	6.43037	6.76474	0.00929767	0.898379
YPL245W	4.32961	4.35858	6.75742	0.00933584	0.898379
YOR319W	1.12202	6.16202	6.74094	0.00942247	0.898379
YCL025C	-0.713688	7.69831	6.67809	0.00976054	0.90296
YJR144W	1.0822	6.21006	6.67435	0.00978103	0.90296
YOR205C	1.12338	6.46825	6.6301	0.0100269	0.904867
YLL004W	-1.14935	5.86241	6.614	0.010118	0.904867
YPL061W	1.20245	7.81825	6.58773	0.0102684	0.904867
YNL145W	2.00418	5.00703	6.55707	0.0104468	0.906849
YGR001C	-1.03571	6.12432	6.52437	0.0106406	0.910088
YLR264W	1.52834	5.50681	6.45059	0.0110916	0.926928
YGR279C	0.747305	7.86492	6.37857	0.0115507	0.926928
YBR072W	1.18675	6.36249	6.36701	0.0116261	0.926928
Q0020	-1.39368	5.98373	6.34089	0.0117985	0.926928
YGR200C	0.876429	6.57654	6.31673	0.0119604	0.926928
YBR060C	1.67084	5.84948	6.31626	0.0119636	0.926928
YBR003W	0.941673	6.34487	6.30239	0.0120576	0.926928
YOR294W	0.799755	6.85158	6.29207	0.0121279	0.926928
YDL105W	2.00469	4.57733	6.27115	0.0122719	0.926928
YJR062C	1.14037	6.02398	6.16019	0.0130657	0.953688
YHR159W	-0.883322	6.46313	6.11207	0.0134262	0.953688
YOR299W	0.912767	6.48022	6.05751	0.0138473	0.953688
YLR194C	-0.800335	7.33742	6.04342	0.0139582	0.953688
YMR035W	-1.60206	5.13943	6.04283	0.0139629	0.953688
YLR009W	0.962797	6.22341	6.0416	0.0139726	0.953688
YLR413W	1.53579	5.32368	6.04079	0.013979	0.953688
YER168C	-0.995955	6.15638	6.02781	0.0140822	0.953688
YFL046W	1.31462	5.40888	6.00614	0.0142562	0.953688
YLR346C	0.799875	7.40268	5.97574	0.014504	0.953688
YBR019C	1.13689	5.77378	5.97069	0.0145456	0.953688
YKL216W	-0.81281	6.69015	5.93836	0.0148148	0.953688
YLR352W	-0.830857	6.59432	5.91114	0.0150455	0.953688
YER126C	-0.745869	6.98308	5.90373	0.0151088	0.953688
YLR388W	-3.45594	5.85463	5.85536	0.0155297	0.953688
YGR216C	1.16807	5.66028	5.84963	0.0155803	0.953688
YDR536W	1.77298	6.05256	5.84811	0.0155938	0.953688
YPR098C	0.868977	6.93761	5.84623	0.0156105	0.953688
YDR151C	0.84011	6.53107	5.81497	0.0158903	0.953688
YLL042C	5.23741	4.30907	5.80095	0.0160175	0.953688
YCR010C	0.654524	9.40367	5.78921	0.0161248	0.953688
YIR028W	-0.85819	6.46447	5.77552	0.0162509	0.953688
YPR033C	-0.71296	7.1706	5.74617	0.0165246	0.953688
YFL003C	1.35895	5.25833	5.74224	0.0165616	0.953688
YIL144W	0.69299	7.32184	5.64896	0.0174658	0.975047
YKR012C	5.14449	2.61604	5.63396	0.0176158	0.975047
YLR439W	0.94205	6.16219	5.62585	0.0176975	0.975047
YLR108C	0.936756	7.10359	5.61903	0.0177665	0.975047
YKR064W	0.795224	6.68093	5.6186	0.0177708	0.975047
YOR220W	-0.603444	8.28729	5.53578	0.0186315	0.99933
YBR290W	0.784119	6.69345	5.51186	0.018888	0.99933
YNL147W	1.87269	4.88178	5.5006	0.01901	0.99933
YKL081W	0.824153	7.09243	5.46835	0.0193639	0.99933
YHR061C	-0.991068	6.02674	5.43902	0.0196917	0.99933
YIR027C	-1.6599	5.16077	5.43444	0.0197435	0.99933
YKL021C	-0.886716	6.24515	5.42941	0.0198004	0.99933
YIR005W	1.35787	5.27351	5.40416	0.0200888	0.99933
YJR050W	1.66487	4.80393	5.38289	0.0203352	0.99933
YGL095C	0.749455	6.85897	5.36525	0.0205419	0.99933
YOL041C	-1.07564	5.87936	5.33051	0.0209552	0.99933
YNL297C	0.896769	6.70621	5.27882	0.0215863	0.99933
YGL184C	-0.566453	8.57054	5.27604	0.0216209	0.99933
YBR278W	-2.49235	4.11016	5.26109	0.0218074	0.99933
YNL142W	-0.730298	10.7013	5.23684	0.0221134	0.99933
YLR420W	1.3049	5.91259	5.22881	0.0222157	0.99933
YMR184W	-0.980374	6.14851	5.21097	0.0224448	0.99933
YMR250W	0.79332	8.5664	5.19505	0.0226513	0.99933
YGL054C	0.980537	6.2146	5.17719	0.0228853	0.99933
YDR321W	1.4273	5.19809	5.16806	0.0230059	0.99933
YNL058C	-1.95812	4.78325	5.16342	0.0230674	0.99933
YLR277C	-1.10915	5.64984	5.13301	0.0234749	0.99933
YDR072C	-0.715478	6.85614	5.11184	0.023763	0.99933
YDR097C	0.690823	7.05405	5.09675	0.0239707	0.99933
YGL103W	-1.29298	5.17505	5.06343	0.0244359	0.99933
YKL074C	0.784295	6.72403	5.06113	0.0244683	0.99933
YER106W	4.1083	3.29647	5.06019	0.0244815	0.99933
YNR070W	0.748941	7.56446	5.04191	0.0247413	0.99933
YHR137W	-0.939316	7.11869	5.00732	0.0252403	0.99933
YIL149C	0.719372	7.69562	4.98947	0.025502	0.99933
YDL185W	-0.549032	8.68451	4.98272	0.0256017	0.99933
YGL262W	2.18862	4.19454	4.93077	0.0263826	0.99933
YOL002C	-0.640178	7.36666	4.92636	0.0264499	0.99933
YHL019C	1.40552	5.30664	4.92349	0.026494	0.99933
YJL074C	0.726892	6.76719	4.92105	0.0265314	0.99933
YBL013W	-3.27951	3.88738	4.92079	0.0265353	0.99933
YPL155C	-0.942357	6.13868	4.90765	0.0267381	0.99933
YOL038W	0.722672	6.73014	4.90067	0.0268462	0.99933
YDR517W	-0.747252	6.9323	4.89206	0.0269805	0.99933
YMR141C	-1.19725	5.40826	4.87635	0.0272271	0.99933
YLR207W	0.812115	7.03221	4.86946	0.0273361	0.99933
YLR231C	-0.83441	6.51717	4.85659	0.0275408	0.99933
YDL081C	-0.589619	8.00896	4.84371	0.0277472	0.99933
YKL072W	-1.08635	6.12554	4.83582	0.0278743	0.99933
YER103W	0.712913	7.61559	4.82704	0.0280168	0.99933
YPR018W	-0.754225	6.71121	4.82576	0.0280375	0.99933
YLR336C	0.769975	6.70673	4.81807	0.0281629	0.99933
YGL119W	-0.717714	6.71733	4.81741	0.0281737	0.99933
YNL330C	0.714543	6.81953	4.80565	0.0283666	0.99933
YGR034W	0.686009	7.80065	4.78564	0.0286979	0.99933
YOL080C	3.75539	4.52843	4.78437	0.0287191	0.99933
YOL001W	0.763715	6.51747	4.77046	0.0289521	0.99933
YDR044W	-0.683711	6.89553	4.76799	0.0289936	0.99933
YLL025W	-1.34138	5.0893	4.74777	0.0293363	0.99933
YJL106W	0.853623	6.48003	4.74184	0.0294376	0.99933
YJR005C-A	-2.42833	4.03777	4.73648	0.0295295	0.99933
YLR393W	1.88542	4.91979	4.72443	0.029737	0.99933
YMR147W	1.14247	5.45848	4.6888	0.0303598	0.99933
YGR263C	-0.901899	6.05093	4.67555	0.0305949	0.99933
YLR107W	0.679493	6.95511	4.65858	0.0308988	0.99933
YOR032C	-0.726469	7.26783	4.61419	0.0317085	0.99933
YJL185C	-0.638755	7.15321	4.6004	0.0319645	0.99933
YHR114W	-0.784164	6.4437	4.59578	0.0320508	0.99933
YDR078C	1.90625	4.57056	4.57987	0.0323497	0.99933
YDR415C	-0.823955	6.20658	4.53938	0.0331236	0.99933
YBR018C	1.19518	5.40324	4.52529	0.0333973	0.99933
YPR180W	-1.19984	5.60043	4.50277	0.0338401	0.99933
YNL185C	1.22995	5.17077	4.50233	0.0338487	0.99933
YBR091C	-5.46387	4.16557	4.5008	0.0338791	0.99933
YKL221W	0.729392	6.57638	4.49005	0.0340927	0.99933
YGR183C	-0.606862	7.38609	4.48011	0.0342914	0.99933
YKR041W	5.39471	3.66187	4.47363	0.0344218	0.99933
YNL129W	2.35264	4.37106	4.47351	0.0344241	0.99933
YFL028C	0.670138	6.84974	4.46393	0.0346178	0.99933
YEL003W	-0.998075	5.70083	4.4567	0.0347646	0.99933
YIL127C	0.98243	5.92802	4.43162	0.0352789	0.99933
YKL166C	0.792403	6.26341	4.42259	0.0354661	0.99933
YDR369C	0.871196	6.04439	4.40671	0.0357979	0.99933
YDR422C	0.675325	6.77582	4.3995	0.0359496	0.99933
YHR132W-A	0.74844	6.48671	4.39428	0.0360598	0.99933
YMR195W	-0.611836	7.28775	4.39412	0.0360631	0.99933
YNL254C	0.910384	6.13267	4.38595	0.0362362	0.99933
YLR196W	0.835214	6.67873	4.37903	0.0363838	0.99933
YLR209C	1.14875	5.3088	4.34618	0.0370921	0.99933
YPL191C	-0.957325	5.82281	4.34447	0.0371293	0.99933
YLR442C	-0.616458	7.16674	4.34401	0.0371393	0.99933
YOR197W	0.649201	7.18342	4.33872	0.037255	0.99933
YBR136W	0.80688	6.34586	4.33691	0.0372946	0.99933
YPR145C-A	1.23448	5.12431	4.33452	0.037347	0.99933
YER046W	-0.933435	5.88056	4.32988	0.037449	0.99933
YML086C	0.600331	7.34763	4.32252	0.0376113	0.99933
YJR019C	0.704282	6.68218	4.31526	0.037772	0.99933
YDR236C	0.966013	5.74392	4.311	0.0378668	0.99933
YLR047C	0.81918	6.19118	4.30547	0.03799	0.99933
YGR104C	0.922032	5.86209	4.2976	0.0381663	0.99933
YHL025W	-0.619637	7.17894	4.26143	0.0389871	0.99933
YOL049W	0.770915	6.55742	4.25949	0.0390316	0.99933
YNL249C	0.959409	5.76398	4.25857	0.0390529	0.99933
YNL177C	0.672079	6.94849	4.25131	0.03922	0.99933
YOR247W	4.68683	3.86862	4.24755	0.039307	0.99933
YDL022C-A	-5.35054	2.99552	4.24581	0.0393474	0.99933
YBR087W	2.99332	4.75973	4.20886	0.0402132	0.99933
RUF21	4.34246	2.73078	4.2036	0.0403382	0.99933
YLR162W-A	-4.3052	11.2797	4.19506	0.040542	0.99933
YPL122C	-0.86573	5.99698	4.19005	0.0406619	0.99933
YGR212W	1.06368	5.4417	4.18281	0.0408359	0.99933
YMR279C	-1.28807	5.04232	4.17853	0.0409393	0.99933
YMR283C	-1.06026	5.5683	4.17758	0.0409621	0.99933
YPR137W	0.906202	5.89183	4.17719	0.0409717	0.99933
YIL050W	-0.628348	7.41982	4.16486	0.0412707	0.99933
YMR014W	0.844521	6.15679	4.16151	0.0413525	0.99933
YGR249W	-0.99317	5.97125	4.13617	0.0419761	0.99933
YMR286W	-0.9336	5.81396	4.12831	0.0421715	0.99933
YKL133C	0.714062	6.61932	4.12685	0.0422078	0.99933
YKR020W	1.13763	5.39494	4.10772	0.0426879	0.99933
YDR343C	1.74336	4.86986	4.10137	0.0428486	0.99933
YGR048W	0.786174	6.2136	4.08849	0.0431762	0.99933
snR11	1.57907	4.89306	4.08826	0.0431822	0.99933
YNL056W	1.14478	5.22422	4.08088	0.0433711	0.99933
YJL216C	2.95494	4.00315	4.07138	0.0436157	0.99933
YGR265W	-2.86583	3.38119	4.06873	0.0436841	0.99933
YJR118C	-1.13729	5.2174	4.04629	0.0442686	0.99933
YLR417W	0.611905	7.23813	4.04323	0.0443489	0.99933
YML056C	-0.655198	6.96179	4.03513	0.0445622	0.99933
Q0158	0.856883	8.13485	4.03396	0.0445931	0.99933
YPR183W	0.850162	6.3599	4.03375	0.0445987	0.99933
YLL052C	-2.18476	3.97664	4.03303	0.0446178	0.99933
YDR100W	1.00351	5.56665	4.01965	0.044973	0.99933
YKR022C	0.964917	5.88432	4.01128	0.0451969	0.99933
YGR117C	0.893726	5.96563	4.00567	0.0453475	0.99933
YDR198C	0.990831	5.56461	3.99535	0.0456259	0.99933
YGL121C	0.713264	6.77332	3.99432	0.0456538	0.99933
YDR539W	0.883868	5.99488	3.99066	0.0457531	0.99933
YPR056W	-0.821636	6.44582	3.97036	0.0463078	0.99933
YPR140W	-0.641973	6.80202	3.96526	0.0464482	0.99933
YFR053C	0.542184	7.8729	3.95381	0.0467654	0.99933
YML102W	-1.37412	5.8119	3.94756	0.0469394	0.99933
YPL249C	0.598405	7.05403	3.94298	0.0470674	0.99933
YGR047C	-0.658556	6.81782	3.94127	0.0471151	0.99933
YPL068C	-1.01746	5.47097	3.93245	0.0473629	0.99933
YJL111W	-0.544645	7.6959	3.9291	0.0474575	0.99933
YIL153W	0.703148	6.47731	3.92255	0.0476424	0.99933
YIL162W	0.546029	9.97462	3.91883	0.0477481	0.99933
YLR246W	-0.607274	7.00988	3.91749	0.0477862	0.99933
YGR098C	0.769099	6.49516	3.91484	0.0478616	0.99933
YGR012W	-0.731087	6.35609	3.90926	0.0480208	0.99933
YNL300W	2.13592	4.27105	3.8994	0.0483032	0.99933
YJR146W	-2.46042	3.61095	3.89128	0.0485375	0.99933
YEL055C	0.587387	7.24684	3.88184	0.048811	0.99933
YMR169C	0.59975	9.43111	3.87361	0.0490509	0.99933
YDR131C	1.0383	5.50631	3.8665	0.0492591	0.99933
YLR293C	-0.590779	7.01633	3.84273	0.049962	0.99933
YHR140W	0.756939	6.29644	3.83833	0.0500933	0.99933
YER045C	-0.566782	7.38343	3.82159	0.0505961	0.99933
YDL052C	1.11121	5.58723	3.81608	0.0507628	0.99933
YIL076W	-0.974124	5.73297	3.81584	0.05077	0.99933
YDR064W	-0.482271	8.75764	3.80899	0.0509781	0.99933
YDR089W	0.587048	7.05108	3.80089	0.0512254	0.99933
YMR100W	0.642711	6.69958	3.79567	0.0513852	0.99933
YJL131C	-1.03343	5.96627	3.79485	0.0514104	0.99933
YDL092W	-0.752757	6.20317	3.78642	0.0516701	0.99933
YDR169C	0.49975	8.11367	3.78374	0.051753	0.99933
YHL010C	0.893594	7.0587	3.78115	0.0518329	0.99933
YBR052C	0.958258	6.348	3.77609	0.0519899	0.99933
YBR252W	4.13334	4.1347	3.7657	0.0523139	0.99933
YJL092W	0.524452	7.83031	3.76537	0.0523243	0.99933
YGL160W	0.680159	7.02623	3.75939	0.0525116	0.99933
YLR018C	-0.830358	6.44496	3.75767	0.0525658	0.99933
YPR160W	0.870709	6.55057	3.75693	0.052589	0.99933
YFR042W	-1.53442	4.65462	3.74641	0.0529209	0.99933
YFR050C	-0.632472	6.7132	3.74255	0.0530433	0.99933
YBL074C	-1.50424	5.12148	3.73451	0.0532992	0.99933
YMR285C	0.786632	6.15325	3.7323	0.0533697	0.99933
YOR019W	0.645288	7.96536	3.70764	0.0541639	0.99933
YCL004W	-0.777972	6.15574	3.70413	0.0542781	0.99933
YGR148C	-0.4961	8.2799	3.70249	0.0543314	0.99933
YBL084C	-0.528388	7.70247	3.69814	0.0544733	0.99933
YBR104W	0.615233	6.79553	3.69644	0.0545286	0.99933
YKR031C	0.531606	7.67277	3.68468	0.0549144	0.99933
YJL208C	0.879804	6.10561	3.683	0.0549698	0.99933
YJL087C	0.850342	6.11258	3.6713	0.0553568	0.99933
YOR239W	0.611475	6.86829	3.67078	0.0553742	0.99933
YNL221C	-0.474996	8.77999	3.65554	0.055883	0.99933
YKR088C	0.747319	6.21529	3.63871	0.0564507	0.99933
YBR117C	0.759567	9.1204	3.63393	0.0566128	0.99933
YKL023C-A	-3.17451	3.73642	3.62974	0.0567556	0.99933
YJL199C	-0.791701	6.12159	3.62282	0.0569922	0.99933
YLR025W	0.521813	7.66641	3.61953	0.057105	0.99933
YOL039W	0.880809	7.00385	3.61262	0.0573426	0.99933
YGR055W	-0.554857	7.48502	3.59688	0.0578881	0.99933
YGR038W	-0.812089	6.05039	3.58853	0.0581797	0.99933
YCL032W	0.670614	7.01472	3.58538	0.0582901	0.99933
YLR297W	0.608246	7.22218	3.57709	0.0585815	0.99933
YOL062C	-0.582636	6.92984	3.571	0.0587968	0.99933
YPL189W	0.72411	6.25399	3.55352	0.0594194	0.99933
YER061C	-0.722081	6.31394	3.54582	0.0596958	0.99933
YHR089C	0.646671	6.76421	3.53784	0.0599837	0.99933
YMR001C	-1.03288	5.56926	3.53534	0.060074	0.99933
YHR041C	1.05282	6.02005	3.52031	0.060621	0.99933
YPL054W	-0.461335	8.58306	3.51749	0.0607244	0.99933
YOR081C	0.605079	7.07646	3.51645	0.0607625	0.99933
YMR116C	-0.455507	8.96147	3.51503	0.0608146	0.99933
YOL095C	-0.832472	5.86294	3.50409	0.0612175	0.99933
YNL020C	-0.488304	7.95063	3.49062	0.0617174	0.99933
YPL035C	4.30755	2.40719	3.4788	0.0621599	0.99933
YOR075W	-0.735564	6.5675	3.47431	0.0623288	0.99933
YEL028W	1.32605	4.8956	3.47195	0.0624176	0.99933
YLL041C	0.456175	8.96213	3.4714	0.0624385	0.99933
YER065C	0.529479	9.97457	3.46188	0.062799	0.99933
YER116C	-0.591112	6.85309	3.45473	0.0630711	0.99933
YBL099W	-0.455435	8.6294	3.45364	0.0631127	0.99933
YJL201W	-0.70336	7.15218	3.43635	0.0637764	0.99933
YER038C	-1.29513	5.25479	3.43017	0.0640154	0.99933
YAL049C	-0.557235	7.61498	3.41948	0.0644314	0.99933
YIL057C	0.500437	8.30373	3.41082	0.0647701	0.99933
YLR257W	0.607685	7.94776	3.40464	0.0650135	0.99933
YPL163C	-0.650013	6.53733	3.39484	0.0654009	0.99933
YDR425W	-0.947996	6.38772	3.39402	0.0654332	0.99933
YPR052C	-1.51728	5.63225	3.39297	0.0654748	0.99933
YDL086W	1.31622	4.81401	3.39195	0.0655156	0.99933
YMR030W	-0.989768	5.71312	3.38179	0.0659205	0.99933
YDL173W	0.642358	6.55418	3.37269	0.0662856	0.99933
YKL137W	1.47329	4.63885	3.37103	0.0663523	0.99933
YJR006W	0.630641	6.715	3.36966	0.0664076	0.99933
YPR058W	0.697944	6.41251	3.3648	0.0666038	0.99933
YPR141C	-0.701604	6.2327	3.36002	0.0667972	0.99933
YGL049C	0.663731	6.74958	3.34972	0.0672164	0.99933
YLR305C	0.544163	7.11955	3.34329	0.0674797	0.99933
YCR090C	-1.04481	5.17209	3.33569	0.0677919	0.99933
YJL082W	-0.656179	6.41014	3.33404	0.0678602	0.99933
YJR059W	0.506229	7.63856	3.32999	0.0680274	0.99933
YPL240C	0.606314	8.13037	3.31988	0.0684467	0.99933
YOL140W	-0.458257	9.14956	3.31747	0.0685474	0.99933
YPR192W	-0.473184	9.5547	3.31455	0.068669	0.99933
YLR237W	-0.465247	9.19072	3.31291	0.0687379	0.99933
YGL118C	-4.36746	2.44516	3.29941	0.0693048	0.99933
YDR123C	-0.64596	7.25511	3.29706	0.0694041	0.99933
YMR199W	2.7357	4.50209	3.2904	0.0696859	0.99933
YBR246W	-0.95726	5.39493	3.28342	0.069983	0.99933
YDL215C	0.466115	8.5436	3.2756	0.0703171	0.99933
YKL035W	0.440647	8.90324	3.26874	0.070612	0.99933
YBR020W	0.891922	5.75832	3.26856	0.0706198	0.99933
YPR040W	-0.600619	6.689	3.26308	0.0708561	0.99933
YBR291C	0.839248	5.75187	3.26302	0.0708584	0.99933
YGR102C	0.723474	6.19324	3.25802	0.0710748	0.99933
YOL097C	0.632531	6.54491	3.25101	0.0713794	0.99933
YOL029C	4.12299	5.2878	3.25066	0.0713946	0.99933
YJL038C	0.902754	5.52306	3.24735	0.0715389	0.99933
YHR134W	0.753687	6.01643	3.24504	0.07164	0.99933
YDR255C	0.540839	7.09062	3.24153	0.0717937	0.99933
YBL011W	0.586171	6.74252	3.23895	0.0719069	0.99933
YMR125W	0.556253	6.90996	3.22464	0.0725379	0.99933
YLR027C	-0.439956	8.80516	3.21862	0.072805	0.99933
YHL035C	0.758611	6.205	3.21759	0.072851	0.99933
YHR189W	1.85069	4.34318	3.21327	0.0730435	0.99933
YLL006W	-0.95688	5.40544	3.20976	0.0732004	0.99933
ETS1-2	0.684362	7.22909	3.19989	0.0736431	0.99933
YAR028W	5.04585	3.71315	3.19557	0.0738379	0.99933
YBR203W	0.543018	6.9949	3.18629	0.0742583	0.99933
YOR162C	-0.532451	7.21343	3.18572	0.0742843	0.99933
YHR176W	-0.627938	6.51699	3.18303	0.0744066	0.99933
YNL080C	-0.536157	7.49533	3.17893	0.0745934	0.99933
YFL001W	-0.926141	5.46455	3.1777	0.0746495	0.99933
YFL034C-A	0.631367	6.46027	3.17724	0.0746707	0.99933
YOR129C	-0.519338	7.27594	3.17603	0.0747262	0.99933
YHR177W	1.29481	5.5723	3.17406	0.0748164	0.99933
YHR192W	-0.907278	5.48542	3.16939	0.0750304	0.99933
YER173W	0.650204	6.35299	3.16766	0.0751098	0.99933
YOL088C	-0.80472	5.99609	3.15707	0.0755986	0.99933
YJL080C	0.475242	7.88548	3.15309	0.0757831	0.99933
YKL002W	0.542586	7.11179	3.146	0.0761134	0.99933
YOL102C	-0.682343	6.25117	3.13891	0.0764449	0.99933
YDR060W	0.610906	7.31049	3.13857	0.0764608	0.99933
YOR045W	-0.733076	6.04121	3.13712	0.0765289	0.99933
YJL107C	-2.6346	5.65679	3.13435	0.0766588	0.99933
YDR130C	-0.943014	5.39208	3.13206	0.0767667	0.99933
ETS1-1	0.677831	7.2221	3.12672	0.0770188	0.99933
YLR139C	-0.587886	6.72423	3.12582	0.077061	0.99933
YNL095C	-0.560442	6.82784	3.12576	0.0770641	0.99933
YLR083C	-0.541061	7.01523	3.12458	0.0771199	0.99933
YIL133C	-0.498057	7.69356	3.12439	0.0771289	0.99933
YIL092W	0.698527	6.29672	3.12214	0.0772354	0.99933
YOR214C	-4.73607	3.20526	3.11333	0.0776538	0.99933
YOR349W	0.52858	7.0491	3.10863	0.0778787	0.99933
YPR102C	-0.5305	7.19429	3.10241	0.0781767	0.99933
YKR043C	-0.588013	6.76164	3.09843	0.078368	0.99933
YMR194W	0.704983	6.22235	3.097	0.0784369	0.99933
YER019W	0.774278	5.88444	3.09563	0.0785027	0.99933
YOR260W	0.601965	6.66254	3.0952	0.0785237	0.99933
YOR382W	-1.15939	4.9377	3.09122	0.078716	0.99933
YDL022W	0.427292	8.71954	3.08611	0.0789633	0.99933
YPR121W	-0.640355	6.37225	3.08413	0.0790597	0.99933
YLR213C	-0.810464	5.92211	3.08284	0.0791224	0.99933
YHR068W	-0.584832	6.69462	3.08051	0.0792355	0.99933
YIL088C	0.479853	7.6691	3.07837	0.0793402	0.99933
YJR106W	-0.750825	5.99396	3.07469	0.0795198	0.99933
YCL066W	-2.68604	2.32019	3.06486	0.0800019	0.99933
YIL024C	0.715161	6.22953	3.06403	0.0800429	0.99933
YDL073W	0.659894	7.10772	3.05625	0.0804271	0.99933
YDR370C	0.706233	6.16762	3.04665	0.0809038	0.99933
YBR153W	-0.776035	5.85564	3.03799	0.0813366	0.99933
YEL023C	-0.838526	5.70449	3.03579	0.0814467	0.99933
YDR333C	-0.575069	6.68703	3.03305	0.0815846	0.99933
YFR032C-B	-3.65002	2.17247	3.02584	0.0819481	0.99933
YBR265W	0.538096	7.16203	3.02035	0.0822257	0.99933
YGR062C	1.19785	4.85511	3.01916	0.0822859	0.99933
YBR017C	-0.577159	7.47847	3.01272	0.0826137	0.99933
YIR001C	0.638179	6.47255	2.99871	0.0833306	0.99933
YDR453C	-1.02707	5.12144	2.99793	0.0833707	0.99933
YNR052C	0.542397	7.14271	2.99449	0.0835485	0.99933
YDL221W	-1.69102	4.24206	2.99252	0.0836497	0.99933
YOR153W	0.50002	10.4561	2.98566	0.084005	0.99933
YNL092W	-0.628634	6.46455	2.98533	0.0840223	0.99933
YGL060W	-0.718042	6.03172	2.98441	0.08407	0.99933
YPL047W	0.886925	6.141	2.98407	0.0840875	0.99933
YOR077W	1.09738	5.30362	2.97968	0.084316	0.99933
YKR024C	-0.624987	6.38362	2.97511	0.0845545	0.99933
YAL005C	0.448047	9.12542	2.97228	0.0847026	0.99933
YDL210W	3.74312	4.41646	2.97179	0.0847282	0.99933
YHR026W	-0.522725	7.14043	2.96364	0.0851558	0.99933
YJL108C	-0.781495	6.21088	2.96139	0.0852745	0.99933
YGL176C	-0.740026	5.96085	2.96137	0.0852758	0.99933
YJR135W-A	1.54429	4.4264	2.96076	0.0853076	0.99933
YGL200C	0.542863	6.87062	2.9584	0.0854323	0.99933
YDR226W	-0.511344	7.44956	2.95207	0.0857674	0.99933
YDR081C	-0.495688	7.33989	2.94262	0.0862709	0.99933
YAR019C	-0.693612	6.13457	2.93933	0.0864468	0.99933
YHR204W	0.528638	7.16607	2.93629	0.0866097	0.99933
YHR025W	-0.541473	7.52174	2.92869	0.0870181	0.99933
YBR108W	0.526714	6.93037	2.92689	0.0871154	0.99933
YML031W	0.636352	6.72339	2.91249	0.0878958	0.99933
YBR026C	0.599951	7.6276	2.91224	0.0879098	0.99933
YDL047W	-0.516974	7.25541	2.91109	0.0879723	0.99933
YBL085W	-0.440633	8.141	2.9093	0.0880701	0.99933
YGR044C	0.546696	7.12497	2.90659	0.0882182	0.99933
YGL138C	4.77294	2.89233	2.90565	0.0882695	0.99933
YPL263C	0.72688	6.09472	2.90185	0.088478	0.99933
YLR250W	0.643853	6.8759	2.90142	0.0885015	0.99933
YIL072W	0.545901	7.04434	2.90053	0.0885505	0.99933
YBR288C	0.944556	5.27534	2.89374	0.0889245	0.99933
YPR139C	0.647838	6.23684	2.89309	0.08896	0.99933
YOR290C	-0.46874	7.98621	2.87338	0.0900553	0.99933
YOR276W	-4.72031	3.65923	2.87277	0.0900896	0.99933
YKL079W	0.536682	6.82948	2.87225	0.0901186	0.99933
YHR007C	-0.417341	9.05864	2.87175	0.0901469	0.99933
YML083C	5.04227	4.00902	2.87129	0.0901725	0.99933
YMR298W	0.741097	6.01034	2.8709	0.0901942	0.99933
YGR093W	-0.651355	6.43399	2.86422	0.0905698	0.99933
YKL127W	0.645932	6.34754	2.85914	0.0908561	0.99933
YPL089C	-0.441283	8.46849	2.85382	0.0911573	0.99933
YIL064W	-0.86329	5.47472	2.84571	0.0916181	0.99933
YMR137C	0.672	6.13939	2.84456	0.0916837	0.99933
YOR026W	-0.84197	5.7881	2.83766	0.0920785	0.99933
YJR027W	0.734563	5.92409	2.83327	0.0923301	0.99933
YML059C	-0.482845	7.9347	2.82849	0.0926051	0.99933
YNR073C	0.755612	5.95094	2.82831	0.0926157	0.99933
YPL174C	0.646162	6.21328	2.82804	0.0926315	0.99933
YER131W	0.798868	7.62063	2.81325	0.0934889	0.99933
YKR027W	0.997971	5.1319	2.81324	0.0934891	0.99933
YDL005C	-0.463267	7.61737	2.80964	0.0936994	0.99933
YGR060W	-0.459847	10.2588	2.80788	0.0938026	0.99933
YGL164C	0.863889	5.738	2.80442	0.0940048	0.99933
YGL141W	0.494313	7.17691	2.8033	0.0940707	0.99933
YOR108W	-0.424233	8.40183	2.80087	0.0942131	0.99933
YDR234W	-0.424145	8.75918	2.79969	0.0942827	0.99933
YKL090W	-0.847804	5.56714	2.79951	0.0942933	0.99933
YDR154C	-3.29644	3.27351	2.79416	0.0946082	0.99933
YGR144W	0.719646	5.96859	2.78939	0.0948905	0.99933
YLR162W	0.45413	8.14126	2.78743	0.0950066	0.99933
YBL033C	-0.458075	7.89836	2.78573	0.0951072	0.99933
YDR339C	0.921139	5.52427	2.78406	0.0952064	0.99933
YEL044W	0.634273	6.31889	2.78376	0.0952242	0.99933
YER060W	-0.499708	7.05411	2.78009	0.0954427	0.99933
YHR035W	1.0081	5.12948	2.77592	0.0956916	0.99933
YLL024C	0.540695	8.16825	2.77122	0.0959728	0.99933
YJR038C	4.61722	2.97292	2.77068	0.0960054	0.99933
YJR076C	-0.52727	7.31314	2.76774	0.0961817	0.99933
YLR430W	0.674015	7.76659	2.76771	0.0961838	0.99933
YIL002W-A	-1.18036	4.80547	2.76639	0.096263	0.99933
YER121W	3.22838	3.28679	2.763	0.0964673	0.99933
YML002W	0.591336	7.18336	2.76205	0.0965244	0.99933
YEL054C	-1.29383	4.91141	2.75952	0.096677	0.99933
YML093W	0.688766	6.07339	2.7595	0.0966784	0.99933
YLR208W	0.550266	7.07459	2.7576	0.0967931	0.99933
YGL124C	-0.691303	6.11776	2.75706	0.096826	0.99933
YBR180W	-1.15324	4.87249	2.75205	0.0971301	0.99933
YHR084W	0.53746	7.58742	2.74786	0.0973845	0.99933
YGR058W	0.596833	6.40378	2.74219	0.097731	0.99933
YCL051W	0.537837	6.96599	2.74064	0.0978257	0.99933
YJL154C	0.50551	7.22494	2.73506	0.0981681	0.99933
YLR312W-A	0.773259	5.75379	2.73469	0.0981903	0.99933
YHR133C	0.766297	6.03373	2.73243	0.0983296	0.99933
YPR016C	-0.497954	7.03747	2.72827	0.0985863	0.99933
YGR088W	0.635262	10.8242	2.72614	0.0987174	0.99933
YHR001W	0.563594	6.64127	2.72083	0.0990467	0.99933
YHL028W	1.17932	6.38608	2.71698	0.099286	0.99933
YNL194C	0.482946	8.21201	2.71689	0.0992912	0.99933
YCL049C	0.416628	8.18887	2.71144	0.0996312	0.99933
YEL025C	0.506194	7.20705	2.71043	0.0996939	0.99933
YGR110W	-0.514852	7.14514	2.71013	0.0997128	0.99933
YNL196C	0.801854	5.98775	2.70585	0.0999806	0.99933
YOL081W	0.409334	8.69719	2.70524	0.100019	0.99933
YBR048W	0.60809	7.63131	2.70495	0.100037	0.99933
YPL058C	-0.407763	8.46315	2.70382	0.100108	0.99933
YNL189W	-0.44516	7.73339	2.70213	0.100214	0.99933
YPR161C	-0.562595	6.58933	2.6977	0.100493	0.99933
YBR194W	-1.77778	4.01512	2.69128	0.100899	0.99933
YLR124W	1.41482	5.03616	2.68831	0.101087	0.99933
YLR050C	0.943415	5.18341	2.68815	0.101097	0.99933
YCR076C	-0.478442	7.26255	2.68363	0.101384	0.99933
YGL112C	-0.493845	7.20125	2.67815	0.101734	0.99933
YLR414C	0.603563	7.18936	2.67146	0.102162	0.99933
YNR072W	-0.673567	6.07144	2.66607	0.102509	0.99933
YKL051W	0.565994	6.72334	2.66511	0.102571	0.99933
YOR131C	1.10699	4.92871	2.66336	0.102684	0.99933
YBL026W	1.0599	5.07497	2.65904	0.102963	0.99933
YNR067C	-1.16809	5.35427	2.6574	0.103069	0.99933
YHR108W	-0.561698	6.79154	2.65661	0.103121	0.99933
YNL062C	-0.670931	6.07908	2.65198	0.103421	0.99933
YGR284C	-0.529378	6.77771	2.65154	0.10345	0.99933
YKL040C	0.678115	6.14386	2.65118	0.103473	0.99933
YLR347C	-0.491176	7.15276	2.64864	0.103639	0.99933
YKL162C	-0.545966	6.64006	2.64028	0.104185	0.99933
YAL041W	-0.490764	7.34659	2.63423	0.104583	0.99933
YMR122W-A	0.478301	7.24488	2.63328	0.104645	0.99933
YMR124W	0.459037	7.68285	2.63204	0.104727	0.99933
YOR271C	-0.453324	7.58249	2.62828	0.104975	0.99933
YAR015W	-0.466145	7.68727	2.62012	0.105516	0.99933
YDR393W	-0.614581	6.33167	2.61719	0.105712	0.99933
YNL232W	-0.476539	7.19095	2.61715	0.105714	0.99933
YJL053W	0.739245	6.1487	2.61383	0.105935	0.99933
YHL022C	3.86497	4.20013	2.6111	0.106118	0.99933
YPR107C	0.820985	5.61325	2.60998	0.106193	0.99933
YDR479C	-0.511915	7.18736	2.60971	0.106211	0.99933
YGR096W	1.31526	4.4717	2.60679	0.106407	0.99933
YDR132C	-0.671476	6.04263	2.60579	0.106474	0.99933
YFR027W	3.98438	4.08762	2.605	0.106527	0.99933
YOR034C	-0.438095	7.73861	2.60404	0.106591	0.99933
YGR079W	-0.439155	7.87328	2.60099	0.106797	0.99933
YMR086C-A	-1.95214	3.9511	2.59709	0.10706	0.99933
YNL247W	-0.5307	6.68624	2.59525	0.107185	0.99933
YDR342C	1.09034	5.11889	2.59443	0.10724	0.99933
YOR011W	0.547303	7.30309	2.59386	0.107279	0.99933
YGR008C	0.456506	7.53195	2.5925	0.107371	0.99933
YLR318W	0.723022	5.88637	2.59244	0.107375	0.99933
YOL118C	-0.897016	5.2403	2.58994	0.107545	0.99933
YNR019W	0.41947	8.16676	2.58695	0.107748	0.99933
YKL101W	0.47159	7.21787	2.58411	0.107941	0.99933
YFR044C	0.499693	6.91112	2.58155	0.108116	0.99933
YDL091C	0.502238	6.87779	2.58077	0.108169	0.99933
YMR151W	5.13086	2.94884	2.57559	0.108523	0.99933
YLR043C	0.493375	7.08336	2.57452	0.108597	0.99933
YDR424C	0.946683	5.12113	2.56927	0.108958	0.99933
YDR383C	0.859852	5.46997	2.56753	0.109078	0.99933
YHR011W	-0.731618	5.92677	2.56707	0.109109	0.99933
YMR105C	0.451557	7.73624	2.55985	0.109609	0.99933
YOL132W	1.94271	3.82395	2.55813	0.109729	0.99933
YAL039C	0.720198	5.87346	2.55445	0.109984	0.99933
YJL008C	-0.486283	7.05521	2.55377	0.110032	0.99933
YDL113C	-0.460878	7.3516	2.5528	0.110099	0.99933
YNR009W	0.897875	5.24566	2.55065	0.110249	0.99933
YBR244W	-0.769402	6.21289	2.5433	0.110763	0.99933
YHR014W	4.12458	5.21773	2.54097	0.110927	0.99933
YNR001C	0.396868	8.39375	2.53782	0.111148	0.99933
YDL153C	0.582241	6.36659	2.53776	0.111152	0.99933
YBL057C	0.753248	6.03078	2.53381	0.111431	0.99933
YPL171C	-3.93593	5.96627	2.53218	0.111546	0.99933
YPL242C	0.481366	7.2239	2.53016	0.111689	0.99933
YBR183W	-0.772532	5.64365	2.52976	0.111717	0.99933
YML047W-A	2.94212	3.41167	2.52927	0.111752	0.99933
YFR029W	-0.448885	7.49703	2.52704	0.11191	0.99933
YGL183C	0.467307	7.38031	2.52666	0.111937	0.99933
YDR379W	-0.472421	7.11159	2.52606	0.11198	0.99933
YNR034W-A	0.70016	5.9765	2.51854	0.112515	0.99933
YKL215C	0.528632	6.92831	2.51346	0.112878	0.99933
YLR011W	-2.44648	2.25884	2.51149	0.113019	0.99933
YDL069C	4.60081	2.9748	2.51074	0.113073	0.99933
YBR263W	-0.453169	7.52454	2.50958	0.113156	0.99933
YOR310C	-0.601519	6.49139	2.50555	0.113446	0.99933
YLR186W	-0.675668	6.13279	2.50068	0.113797	0.99933
YKR089C	0.395986	8.45131	2.49748	0.114029	0.99933
YNL146C-A	3.25549	2.01184	2.49634	0.114111	0.99933
YPL019C	-0.459264	7.31301	2.49623	0.114119	0.99933
YOR272W	0.569927	6.61048	2.49479	0.114223	0.99933
YPL051W	-1.12463	5.55913	2.49471	0.11423	0.99933
YPR032W	-0.451336	7.39641	2.49376	0.114299	0.99933
YML061C	0.473824	7.03149	2.4899	0.114579	0.99933
YIL084C	-0.90339	5.2723	2.48052	0.115264	0.99933
YOL067C	0.976478	5.07998	2.4723	0.115868	0.99933
YJR136C	-0.92203	6.40048	2.46342	0.116524	0.99933
YLR092W	-0.475684	8.08933	2.46293	0.116562	0.99933
YOR111W	1.00645	4.99502	2.45733	0.116977	0.99933
YOR060C	-0.955561	5.06865	2.45339	0.117272	0.99933
YPL183W-A	-0.60322	6.20478	2.4481	0.117667	0.99933
YGL058W	-0.709342	5.82125	2.44789	0.117683	0.99933
YKR025W	0.613476	6.18242	2.44669	0.117773	0.99933
YBR006W	0.407428	8.37343	2.44543	0.117868	0.99933
YMR055C	-0.933866	5.10593	2.44473	0.117921	0.99933
YJL047C	0.661689	5.97997	2.44158	0.118157	0.99933
YIL170W	-1.43597	4.26534	2.43997	0.118278	0.99933
YJR070C	-0.544257	6.53142	2.43739	0.118473	0.99933
YNL326C	-0.681475	5.90202	2.4357	0.118601	0.99933
YCL059C	-0.584744	6.31245	2.4346	0.118684	0.99933
YER080W	0.461149	7.16848	2.43436	0.118702	0.99933
YOR174W	-0.616619	6.39631	2.43189	0.118889	0.99933
YMR290C	-0.536712	6.76459	2.4272	0.119246	0.99933
YKL220C	-0.583112	6.50754	2.4258	0.119352	0.99933
YBR144C	4.63144	2.70276	2.42274	0.119586	0.99933
YIL102C	-3.94617	2.88884	2.42074	0.119738	0.99933
YCL033C	0.792373	5.89247	2.41869	0.119895	0.99933
YKL106C-A	2.7916	2.42702	2.41848	0.119911	0.99933
YGR041W	0.795078	5.50133	2.41096	0.120489	0.99933
YDR330W	-0.479192	7.57167	2.4073	0.120771	0.99933
YNL172W	-0.549567	6.49994	2.40721	0.120778	0.99933
YDR259C	0.449401	7.37429	2.40627	0.12085	0.99933
YJL196C	0.684492	6.34026	2.40605	0.120867	0.99933
YBR197C	-0.915774	5.31975	2.40595	0.120875	0.99933
YML025C	-0.483244	6.97243	2.40465	0.120975	0.99933
YLR275W	0.740418	5.76831	2.39456	0.121758	0.99933
YDL143W	-0.490947	6.98305	2.39321	0.121863	0.99933
YOR238W	-0.591011	6.26258	2.39096	0.122038	0.99933
YCR051W	0.6492	6.00321	2.3883	0.122247	0.99933
YJL069C	0.514457	6.65819	2.38694	0.122353	0.99933
YBR274W	-0.624215	6.10572	2.38602	0.122425	0.99933
YGR245C	-0.478876	7.64685	2.38079	0.122835	0.99933
YOL149W	0.892073	5.50094	2.37611	0.123204	0.99933
YNL045W	-0.523057	7.12171	2.37172	0.12355	0.99933
YBR192W	0.647261	6.01492	2.36704	0.123922	0.99933
NME1	3.14727	2.51271	2.36256	0.124278	0.99933
YHL024W	-0.383621	8.41551	2.36212	0.124313	0.99933
YDR153C	-0.443963	7.3166	2.35679	0.124739	0.99933
YIL068C	0.605803	6.21786	2.35662	0.124752	0.99933
YML054C	0.456308	7.73369	2.35314	0.125031	0.99933
YAR035W	0.41143	8.94929	2.35254	0.125079	0.99933
YFR036W	0.671103	5.93479	2.35209	0.125115	0.99933
YDL039C	-0.779392	5.77811	2.34087	0.12602	0.99933
YKL120W	-0.376497	8.81175	2.33841	0.126218	0.99933
YGR287C	0.60394	7.35386	2.32809	0.127057	0.99933
YLR081W	0.878204	5.1912	2.32711	0.127138	0.99933
YLR103C	0.848799	5.32862	2.3147	0.128156	0.99933
YGL162W	-1.49646	4.36896	2.31178	0.128397	0.99933
YMR141W-A	4.29316	3.81285	2.31094	0.128466	0.99933
YGL201C	0.535254	6.46952	2.30725	0.128772	0.99933
YGR101W	0.615457	6.11319	2.30504	0.128955	0.99933
YKR091W	-0.489882	7.09063	2.30455	0.128996	0.99933
YER039C	-0.870649	5.17478	2.30424	0.129022	0.99933
YNL079C	0.451726	7.09529	2.30208	0.129201	0.99933
YML055W	0.773138	5.72474	2.3011	0.129282	0.99933
YMR129W	-0.446618	7.32759	2.2992	0.12944	0.99933
YIL015W	1.30016	4.56422	2.29727	0.129602	0.99933
YOL154W	-0.513996	6.8421	2.29499	0.129792	0.99933
YEL032W	-0.558022	6.46481	2.28807	0.130372	0.99933
YJL012C	-0.447706	7.32799	2.28624	0.130526	0.99933
YER064C	0.885246	5.12994	2.28489	0.13064	0.99933
YJL016W	0.404361	7.83883	2.2807	0.130993	0.99933
YKR070W	0.613998	6.09444	2.2803	0.131026	0.99933
YDL066W	0.459152	7.65248	2.27728	0.131282	0.99933
YMR145C	0.470564	7.65268	2.26679	0.132173	0.99933
YDL083C	0.448153	7.41996	2.26633	0.132213	0.99933
YGL221C	-0.852208	5.45368	2.26575	0.132262	0.99933
YCR052W	-0.587831	6.18262	2.26447	0.132371	0.99933
YGL215W	-0.383363	8.09616	2.26375	0.132433	0.99933
YFR038W	0.505037	6.73292	2.26171	0.132608	0.99933
YDR002W	0.545257	6.64726	2.25812	0.132916	0.99933
YGR017W	0.676736	5.98516	2.25262	0.133389	0.99933
YGL255W	-0.527604	6.73968	2.24938	0.133668	0.99933
YAL032C	-0.571761	6.22894	2.24872	0.133725	0.99933
YIL045W	0.499867	6.935	2.24754	0.133827	0.99933
YLR148W	0.735936	5.75649	2.24737	0.133841	0.99933
YKL045W	-0.58571	6.22171	2.24615	0.133948	0.99933
YIL117C	-0.400786	7.87346	2.2459	0.133969	0.99933
YHR085W	0.919268	5.27356	2.24526	0.134025	0.99933
YBR184W	4.49023	3.85163	2.24442	0.134097	0.99933
YOR206W	-0.723269	6.6313	2.24435	0.134103	0.99933
YIL035C	0.565606	6.26563	2.24162	0.13434	0.99933
YCR104W	4.02666	3.44547	2.24114	0.134382	0.99933
YCL030C	-0.39978	10.0637	2.24004	0.134477	0.99933
YOR172W	-0.572848	6.5944	2.23738	0.134709	0.99933
YHR105W	-0.683414	5.81726	2.23412	0.134993	0.99933
YML013W	-0.576172	6.20942	2.2316	0.135213	0.99933
YOR009W	-0.409345	7.67902	2.23013	0.135342	0.99933
YGL017W	0.621482	6.02976	2.22846	0.135489	0.99933
YCR028C-A	-0.496322	6.64493	2.228	0.135529	0.99933
YEL008W	4.53522	3.0429	2.22784	0.135544	0.99933
YMR215W	-0.518768	6.69324	2.22343	0.135931	0.99933
YKL107W	0.532682	8.47475	2.2221	0.136048	0.99933
YNL113W	4.56673	2.91224	2.21917	0.136306	0.99933
YGL127C	-0.440246	7.20623	2.21483	0.13669	0.99933
YGR091W	-0.790916	5.70013	2.21239	0.136906	0.99933
YLR201C	-0.528065	6.6726	2.21097	0.137033	0.99933
YLR320W	0.550585	6.39441	2.2108	0.137047	0.99933
YBR125C	-0.490979	6.78758	2.19789	0.1382	0.99933
YPR070W	-0.823991	5.44725	2.19779	0.138208	0.99933
YBR240C	-0.67171	6.21565	2.19732	0.138251	0.99933
YMR028W	-0.557983	6.34607	2.19728	0.138255	0.99933
YML099C	0.491192	6.68868	2.19722	0.13826	0.99933
YML090W	-4.13261	3.09802	2.19683	0.138295	0.99933
YGR067C	0.409851	8.16142	2.1962	0.138351	0.99933
YNL269W	-1.75971	3.93527	2.18619	0.139253	0.99933
YDR185C	-1.1934	4.49316	2.18459	0.139399	0.99933
YNL090W	5.02186	3.02473	2.18375	0.139474	0.99933
YGR099W	-0.747277	5.89335	2.18332	0.139513	0.99933
YER030W	0.632784	5.96705	2.18051	0.139769	0.99933
YIL156W	-0.431916	7.22455	2.17788	0.140008	0.99933
YDR428C	-2.69594	2.94445	2.17783	0.140011	0.99933
YPL026C	-0.411953	8.15953	2.17477	0.140291	0.99933
YDL179W	3.911	2.71795	2.17282	0.140469	0.99933
YML010W	0.441021	7.51368	2.16728	0.140975	0.99933
YLR333C	0.457133	7.23815	2.16383	0.141292	0.99933
YER153C	1.35748	4.25204	2.16231	0.141431	0.99933
YNL065W	0.634735	6.11033	2.16122	0.141533	0.99933
YOR001W	-0.486214	6.80258	2.15779	0.141848	0.99933
YLR034C	-0.432711	7.3376	2.1575	0.141875	0.99933
YKL205W	-0.680845	6.10603	2.15583	0.14203	0.99933
YLR105C	0.574395	6.20952	2.15574	0.142038	0.99933
YLR382C	-0.482462	6.82866	2.15333	0.142261	0.99933
YMR219W	0.380214	8.01511	2.15171	0.142411	0.99933
YAR033W	-0.738471	5.56138	2.15097	0.14248	0.99933
YOR008W-B	4.12286	3.56787	2.1474	0.142811	0.99933
YNL195C	0.514913	9.69066	2.14612	0.14293	0.99933
YCR035C	-0.443938	7.06669	2.14546	0.142992	0.99933
YHR148W	-0.860056	5.17539	2.14509	0.143027	0.99933
YLR115W	-0.616857	6.01907	2.14386	0.143142	0.99933
YPL164C	-0.475659	6.75351	2.14248	0.14327	0.99933
YLR450W	0.403739	7.763	2.14199	0.143316	0.99933
YDR202C	0.651214	5.87498	2.14199	0.143316	0.99933
YNL146W	1.93582	3.20887	2.13857	0.143636	0.99933
YDR446W	2.7967	3.86341	2.13807	0.143683	0.99933
YPL152W	0.57864	6.18718	2.13629	0.14385	0.99933
YLR096W	0.441296	7.51793	2.13108	0.144339	0.99933
YNL199C	0.41269	7.59206	2.13004	0.144437	0.99933
YJL204C	0.934622	4.98841	2.12949	0.144489	0.99933
YDL101C	1.16443	4.57832	2.12682	0.144741	0.99933
YDR273W	-0.463679	6.8096	2.11912	0.14547	0.99933
YPR091C	0.441563	7.06602	2.11752	0.145622	0.99933
YOR198C	-0.400858	7.80675	2.1142	0.145939	0.99933
YDL046W	-0.379141	7.96972	2.10808	0.146523	0.99933
YNL008C	0.766561	6.98138	2.10719	0.146608	0.99933
YER101C	0.65249	6.35504	2.10331	0.146981	0.99933
YGR094W	0.376928	8.92795	2.10304	0.147007	0.99933
YFR007W	-1.42821	4.35831	2.10001	0.147298	0.99933
YEL004W	0.835501	5.4314	2.0947	0.14781	0.99933
YNL304W	-0.726695	5.55597	2.09443	0.147837	0.99933
YIL051C	-0.411817	7.54726	2.0942	0.147859	0.99933
YML112W	-0.684727	6.29504	2.09297	0.147978	0.99933
YIL007C	0.549277	6.46709	2.09113	0.148157	0.99933
YGL031C	0.435575	7.65677	2.08646	0.14861	0.99933
LSR1	0.523972	6.67645	2.08573	0.148682	0.99933
YGR105W	1.36891	4.57943	2.08559	0.148695	0.99933
YAL019W	0.443616	7.18861	2.08194	0.14905	0.99933
YMR314W	0.528585	6.37097	2.08069	0.149173	0.99933
YOR061W	-0.467671	6.81064	2.07716	0.149518	0.99933
YLR187W	-0.458093	7.09716	2.07694	0.149539	0.99933
YEL072W	-0.703508	5.64069	2.07692	0.149542	0.99933
YPL094C	-0.402837	7.54053	2.07354	0.149873	0.99933
YGR172C	0.855874	5.3981	2.07265	0.149961	0.99933
YOR092W	-0.705392	5.90236	2.07098	0.150125	0.99933
YGL198W	-2.20173	2.94102	2.06635	0.150581	0.99933
YHR180W	0.983546	5.18888	2.06571	0.150645	0.99933
YDR237W	0.72045	5.53574	2.06515	0.1507	0.99933
YLR399C	-0.394099	7.78568	2.06267	0.150945	0.99933
YKL001C	-0.372984	8.31897	2.06246	0.150966	0.99933
YBL049W	0.530629	6.56748	2.06117	0.151094	0.99933
YHR001W-A	-0.429951	7.45229	2.05614	0.151594	0.99933
YDR249C	-0.663142	5.74968	2.0542	0.151787	0.99933
YER175C	0.758975	5.44606	2.05338	0.151869	0.99933
YJL222W	0.444356	7.21371	2.0522	0.151986	0.99933
YDR221W	0.44795	6.87175	2.05059	0.152147	0.99933
YML029W	0.430044	7.0508	2.04615	0.152591	0.99933
YHL015W-A	-1.59971	3.94118	2.04501	0.152706	0.99933
YOR328W	0.433807	10.8	2.04472	0.152735	0.99933
YGR149W	0.679142	5.78065	2.04438	0.15277	0.99933
YGR016W	4.63906	3.32409	2.04101	0.153108	0.99933
YJR085C	0.457055	7.26207	2.04094	0.153115	0.99933
YNR017W	0.457411	7.35866	2.03808	0.153403	0.99933
YDR009W	-0.702156	5.59158	2.03757	0.153455	0.99933
YJL036W	0.436593	7.53564	2.03318	0.153898	0.99933
YIL148W	-0.394661	8.15894	2.02996	0.154224	0.99933
YPL267W	-1.20302	4.5679	2.02985	0.154236	0.99933
YMR244W	-0.418308	10.9294	2.02439	0.154791	0.99933
YGR201C	0.631299	5.89142	2.02428	0.154803	0.99933
YBR238C	0.783471	5.88222	2.02224	0.15501	0.99933
YCR001W	1.21755	4.37364	2.01951	0.15529	0.99933
SRG1	0.791895	5.56343	2.01261	0.155997	0.99933
YMR088C	0.421173	7.23406	2.0118	0.15608	0.99933
YHR151C	-0.468916	6.67574	2.01126	0.156135	0.99933
YOR141C	-0.416505	7.40284	2.01102	0.156161	0.99933
YIR004W	-0.430768	7.01825	2.01009	0.156256	0.99933
YOL145C	-0.42659	7.06411	2.00599	0.156679	0.99933
YGR258C	0.444769	7.58087	2.00551	0.156729	0.99933
YDR502C	-0.368475	8.11334	2.00498	0.156783	0.99933
YOL023W	-0.497676	6.56716	2.00335	0.156952	0.99933
YGR154C	0.467	7.13259	2.00308	0.15698	0.99933
YNL253W	-0.672385	5.79592	2.00085	0.157211	0.99933
YML087C	-0.55982	6.40913	1.99343	0.157983	0.99933
YOL115W	0.513305	6.69909	1.99163	0.15817	0.99933
YNR035C	0.502817	6.43213	1.98799	0.158551	0.99933
YDL199C	-0.407146	7.52431	1.98786	0.158565	0.99933
YLR029C	0.420785	8.94844	1.98472	0.158894	0.99933
YIL126W	-0.351534	8.43338	1.98416	0.158953	0.99933
YFL017C	0.877358	5.30956	1.97927	0.159467	0.99933
YBR235W	0.440183	7.32392	1.9788	0.159517	0.99933
YJL103C	0.407448	7.36985	1.97802	0.159599	0.99933
YKL110C	-0.473274	6.62125	1.97753	0.159651	0.99933
YOL141W	-0.944304	5.0063	1.9765	0.159759	0.99933
YKR065C	-0.538371	6.21956	1.97488	0.159931	0.99933
YOL063C	-0.408451	7.28783	1.97212	0.160223	0.99933
YOL003C	-0.809281	5.21585	1.97151	0.160288	0.99933
YLR268W	-0.716987	5.48895	1.97099	0.160343	0.99933
YNL097C-B	4.83459	2.89789	1.96863	0.160594	0.99933
YDR527W	-0.443724	6.92114	1.96742	0.160722	0.99933
YOR109W	-0.408598	7.25502	1.96598	0.160875	0.99933
YBR050C	-0.509279	6.39227	1.96596	0.160877	0.99933
YCR020W-B	1.61204	3.94837	1.96442	0.161042	0.99933
YML071C	0.493536	6.87091	1.96385	0.161102	0.99933
YPR104C	0.504565	7.01619	1.95925	0.161594	0.99933
YOR227W	0.339284	8.78825	1.9543	0.162124	0.99933
YOR209C	0.376577	7.95539	1.95194	0.162378	0.99933
YML092C	-0.580289	6.03394	1.94928	0.162664	0.99933
YDR404C	0.513687	6.37622	1.94901	0.162693	0.99933
YIL034C	-0.45448	6.74986	1.94666	0.162947	0.99933
YJR100C	-0.601714	6.17368	1.94383	0.163253	0.99933
YBL046W	0.615428	6.23069	1.94073	0.16359	0.99933
YJL049W	0.570497	6.06363	1.93925	0.16375	0.99933
YCL012C	0.436486	7.24155	1.9347	0.164246	0.99933
YJL052C-A	-4.86669	3.50675	1.92708	0.165078	0.99933
YIL058W	-4.7797	3.15208	1.92251	0.16558	0.99933
YKR063C	-0.505044	6.42054	1.92093	0.165754	0.99933
YLR228C	-0.347886	8.27321	1.91727	0.166158	0.99933
YLR340W	0.469422	8.95559	1.91578	0.166322	0.99933
YNR066C	0.848034	5.24981	1.91306	0.166624	0.99933
YOR005C	0.401298	7.30916	1.91239	0.166698	0.99933
YCR089W	-0.377459	7.68314	1.90896	0.167079	0.99933
YHR069C	-0.462631	6.63097	1.9089	0.167086	0.99933
YOR150W	-0.606756	5.93794	1.90694	0.167303	0.99933
YGR066C	0.38963	8.55275	1.90644	0.167359	0.99933
YEL029C	0.677618	5.73553	1.90622	0.167384	0.99933
YPR047W	-0.734553	5.62986	1.90333	0.167706	0.99933
YGL001C	-0.362842	7.90666	1.90129	0.167934	0.99933
YOL117W	-0.543942	6.34988	1.90093	0.167975	0.99933
YJL005W	-0.338211	8.61223	1.90066	0.168004	0.99933
YHR219W	0.73063	5.49905	1.90043	0.16803	0.99933
YMR140W	0.404698	7.41759	1.89996	0.168083	0.99933
YLL001W	0.470849	6.88223	1.89933	0.168154	0.99933
YLR165C	1.06966	5.21253	1.89843	0.168254	0.99933
YDR018C	0.502344	6.50468	1.89828	0.168271	0.99933
YJL001W	0.46958	6.56982	1.89615	0.16851	0.99933
YBL113C	-0.412059	7.24226	1.89548	0.168585	0.99933
YFL024C	-0.362843	8.05886	1.89543	0.168591	0.99933
YCR043C	4.35623	3.91704	1.89517	0.16862	0.99933
snR190	-2.79892	2.52696	1.89514	0.168623	0.99933
YLR145W	0.970762	4.83086	1.89299	0.168865	0.99933
YHR188C	-0.416675	7.12688	1.88631	0.169619	0.99933
YER162C	-0.4	7.28489	1.88629	0.169621	0.99933
YLR385C	4.41508	3.01743	1.88337	0.169951	0.99933
Q0045	3.031	3.03711	1.88131	0.170186	0.99933
YDR246W-A	-4.71011	3.61612	1.8801	0.170323	0.99933
YNR057C	-0.860365	5.25366	1.87945	0.170397	0.99933
YJR051W	0.548885	6.41004	1.87895	0.170454	0.99933
YNL301C	-0.396877	7.36426	1.87895	0.170454	0.99933
YDR090C	-0.612097	6.19098	1.87717	0.170656	0.99933
YNR071C	-0.670785	5.60178	1.87582	0.17081	0.99933
YHR090C	0.493594	6.3999	1.87513	0.170888	0.99933
YFR016C	0.368245	7.99125	1.8751	0.170892	0.99933
YBR262C	-0.644618	5.91658	1.87473	0.170934	0.99933
YPL195W	0.478892	6.73368	1.87463	0.170945	0.99933
YMR138W	1.06862	4.74191	1.86924	0.171562	0.99933
YLR389C	0.403041	7.53769	1.86589	0.171947	0.99933
YDL054C	-0.39007	7.40084	1.86176	0.172421	0.99933
YHR094C	0.647749	5.7498	1.86	0.172625	0.99933
YGR256W	0.390337	9.25117	1.85924	0.172712	0.99933
YDL204W	0.428295	10.9318	1.85616	0.173069	0.99933
YKL070W	-0.81	5.36152	1.85615	0.173069	0.99933
YMR173W	0.854017	5.29213	1.85608	0.173078	0.99933
YMR076C	-0.432523	7.30919	1.85316	0.173417	0.99933
YKL038W	-0.391878	7.43035	1.85225	0.173521	0.99933
YGL021W	-0.540376	6.62756	1.85221	0.173526	0.99933
YMR052W	3.75908	2.77088	1.84949	0.173842	0.99933
YGL171W	0.67235	5.85624	1.8449	0.174377	0.99933
YMR174C	0.467508	10.1232	1.84487	0.174381	0.99933
YJL203W	1.50434	4.23231	1.84433	0.174445	0.99933
YIL027C	-0.770967	5.20536	1.84412	0.174469	0.99933
YHL023C	0.412888	6.96828	1.8411	0.174822	0.99933
YOL120C	-0.348055	8.19445	1.83771	0.17522	0.99933
YDL178W	0.442422	6.72509	1.83632	0.175383	0.99933
YKL053C-A	0.88897	4.99743	1.83618	0.1754	0.99933
YPL280W	0.635648	5.75225	1.83591	0.175431	0.99933
YLR274W	0.646942	6.04195	1.83552	0.175476	0.99933
YPR097W	-0.403711	7.35797	1.83542	0.175489	0.99933
YDR420W	-0.349765	8.04682	1.83537	0.175494	0.99933
YOL082W	0.491564	7.7243	1.83528	0.175505	0.99933
YIR019C	-0.330598	9.05042	1.83344	0.175722	0.99933
YAL044C	-0.345878	8.07717	1.83157	0.175942	0.99933
YBR285W	1.30342	5.02945	1.83128	0.175977	0.99933
YFR030W	-0.351917	9.76867	1.83083	0.176029	0.99933
YEL021W	-0.663656	5.81818	1.83074	0.17604	0.99933
YJL191W	0.515114	7.0393	1.82803	0.17636	0.99933
YDL237W	0.495212	6.50657	1.8248	0.176743	0.99933
YIR032C	0.657099	6.27325	1.82443	0.176786	0.99933
YOR308C	0.554086	6.13696	1.82119	0.177172	0.99933
YDL106C	0.416978	7.03348	1.82068	0.177232	0.99933
YGL177W	-4.45185	1.79502	1.81766	0.177592	0.99933
YPL149W	-0.475489	6.89626	1.81299	0.17815	0.99933
YJL004C	0.530825	6.20887	1.81092	0.178398	0.99933
YDL234C	-0.388889	8.04004	1.81078	0.178415	0.99933
YPR108W	0.40324	7.23361	1.80994	0.178516	0.99933
YJR094W-A	-0.450363	6.67391	1.80473	0.179141	0.99933
YDL004W	-0.407365	7.37831	1.80432	0.179191	0.99933
YKL198C	0.410415	7.6583	1.80385	0.179248	0.99933
YPL184C	0.372715	7.65921	1.80099	0.179592	0.99933
YDR468C	-0.557491	6.19532	1.79981	0.179736	0.99933
YOR343C	1.40064	4.03463	1.79927	0.179801	0.99933
YDR476C	0.625918	5.80825	1.79924	0.179805	0.99933
YPR190C	0.489666	6.64323	1.79912	0.179819	0.99933
YJL117W	0.402851	7.14246	1.79888	0.179849	0.99933
YEL005C	0.445952	6.64542	1.79513	0.180302	0.99933
YCR006C	-0.713451	5.3614	1.79393	0.180449	0.99933
YNL236W	0.850951	6.00946	1.79013	0.180911	0.99933
YKL033W-A	0.394247	7.23062	1.78962	0.180972	0.99933
YJL090C	-0.469031	6.6871	1.78922	0.181021	0.99933
YGR236C	0.447709	8.15424	1.78892	0.181057	0.99933
YPL177C	-0.348123	9.07566	1.78631	0.181376	0.99933
YGR119C	0.439106	6.88519	1.78576	0.181443	0.99933
YOR302W	0.355662	8.60002	1.78211	0.18189	0.99933
YNL066W	-0.483924	6.43878	1.78063	0.182072	0.99933
YGR198W	0.549595	6.14853	1.77612	0.182626	0.99933
YOR291W	-0.384367	7.3954	1.77102	0.183256	0.99933
YIL143C	0.371856	7.54616	1.76898	0.183508	0.99933
YDL239C	0.545794	6.11038	1.76886	0.183524	0.99933
YDL189W	-0.483578	6.4257	1.7655	0.18394	0.99933
YLR059C	-0.632989	5.77842	1.76235	0.184332	0.99933
YGR166W	-0.544055	6.06	1.76088	0.184515	0.99933
YOL045W	-0.356633	7.90828	1.75805	0.184868	0.99933
YJL129C	-0.376251	7.4644	1.75804	0.18487	0.99933
YPR189W	-0.428799	6.98628	1.75715	0.184981	0.99933
YAL061W	0.425919	7.24415	1.75377	0.185404	0.99933
YNL204C	1.51524	4.23281	1.75349	0.185439	0.99933
YFR049W	-0.467524	6.46408	1.7497	0.185914	0.99933
YER079W	-0.357613	8.08468	1.74917	0.185982	0.99933
YGL064C	1.09301	5.04759	1.74898	0.186005	0.99933
YDL082W	0.554612	7.54884	1.74276	0.18679	0.99933
YOR134W	0.432223	6.71029	1.74228	0.18685	0.99933
YOL071W	0.436614	7.39257	1.74075	0.187043	0.99933
YOR372C	-0.345386	8.05654	1.74004	0.187134	0.99933
YER018C	0.896976	4.96655	1.73983	0.18716	0.99933
YDR489W	0.745729	5.22772	1.73898	0.187268	0.99933
YML042W	0.378057	8.98974	1.73829	0.187355	0.99933
YHR120W	0.493103	6.2693	1.73822	0.187364	0.99933
YJL023C	-0.672325	5.5026	1.73791	0.187404	0.99933
YHR073W	0.367877	7.54071	1.73737	0.187473	0.99933
YER068W	-0.356713	7.83821	1.73599	0.187647	0.99933
YIL118W	-0.426194	6.86859	1.73586	0.187664	0.99933
YBR126C	0.335475	9.23532	1.73293	0.188037	0.99933
YDR433W	-1.40909	3.95157	1.73197	0.18816	0.99933
YOR258W	0.866953	4.97295	1.73162	0.188204	0.99933
YOR106W	-0.578171	6.05823	1.73042	0.188357	0.99933
YLR033W	-0.41283	7.00091	1.7289	0.188551	0.99933
YPL087W	-0.382176	7.29069	1.72534	0.189007	0.99933
YLR099W-A	0.761113	5.14722	1.72487	0.189068	0.99933
YIL154C	0.407916	6.92243	1.72476	0.189082	0.99933
YNL307C	0.37015	7.65182	1.72434	0.189135	0.99933
YHR116W	-0.634315	5.79369	1.724	0.189178	0.99933
YOR093C	0.396547	7.03622	1.72023	0.189663	0.99933
YDR300C	-0.652267	5.7975	1.71907	0.189813	0.99933
YGL080W	-0.442905	6.62113	1.71886	0.189839	0.99933
YOR160W	-0.533424	6.33513	1.71886	0.18984	0.99933
YEL050C	0.577077	5.89749	1.71837	0.189904	0.99933
YJL056C	-0.48815	6.85928	1.71775	0.189983	0.99933
YJL211C	-1.83872	3.74861	1.71766	0.189994	0.99933
YKL096W-A	-0.355469	9.59736	1.7147	0.190376	0.99933
YDL235C	0.695576	5.68049	1.71164	0.190773	0.99933
YLL031C	0.39874	7.01405	1.71118	0.190832	0.99933
YBL109W	-3.71916	2.91862	1.70908	0.191105	0.99933
YBL029C-A	-0.468877	6.60631	1.70712	0.191359	0.99933
YJL181W	0.73354	5.38325	1.70399	0.191767	0.99933
YOR112W	0.584351	5.99152	1.7027	0.191935	0.99933
YNL012W	0.743915	5.31555	1.70234	0.191982	0.99933
YCL052C	0.442942	7.20269	1.70163	0.192075	0.99933
YNL321W	-0.368873	7.73566	1.70019	0.192263	0.99933
YEL056W	-0.585263	5.83192	1.69866	0.192463	0.99933
YNL277W	-0.330688	8.13149	1.69782	0.192573	0.99933
YFL027C	0.702222	5.4978	1.69705	0.192674	0.99933
YLR433C	0.429846	6.85116	1.6967	0.19272	0.99933
YDR135C	-0.344086	8.65773	1.69667	0.192724	0.99933
YMR074C	0.733626	5.20312	1.69231	0.193297	0.99933
YCR040W	-1.90552	2.35819	1.69092	0.193479	0.99933
YGR251W	0.664137	5.54208	1.69089	0.193484	0.99933
YPL072W	-0.663371	5.83299	1.68998	0.193603	0.99933
YJL219W	0.537969	6.04641	1.68821	0.193836	0.99933
YOL106W	3.47474	2.53874	1.68719	0.193972	0.99933
YCR082W	-0.435181	6.61715	1.68706	0.193989	0.99933
YKR053C	-0.460937	6.70985	1.68463	0.194311	0.99933
YDR228C	-0.372671	7.41633	1.68397	0.194398	0.99933
YKR013W	-0.5235	6.58112	1.6831	0.194513	0.99933
YER060W-A	0.748462	5.66857	1.68006	0.194917	0.99933
YJR014W	-0.434501	6.6592	1.67784	0.195212	0.99933
YJR135C	1.34852	4.01701	1.6772	0.195297	0.99933
YDR042C	1.4097	3.94198	1.67702	0.195321	0.99933
YGR009C	-0.3531	7.8946	1.67294	0.195866	0.99933
YGL142C	-0.38391	7.15654	1.67244	0.195932	0.99933
YGL007W	-1.6347	3.47852	1.66919	0.196368	0.99933
YOR301W	0.656986	5.5406	1.66881	0.196418	0.99933
YJR040W	0.527553	6.07656	1.66605	0.196789	0.99933
YLR356W	0.364671	8.17522	1.66523	0.196899	0.99933
YPL109C	0.451376	6.78654	1.6647	0.196969	0.99933
YLR328W	-0.577024	5.83688	1.66327	0.197162	0.99933
YDR490C	-0.355638	7.76207	1.66266	0.197245	0.99933
YDL137W	-0.383174	8.20336	1.66017	0.19758	0.99933
YDR191W	-0.724828	5.34085	1.66006	0.197595	0.99933
YER070W	0.621844	5.62728	1.65917	0.197715	0.99933
YGL248W	0.404245	7.33092	1.65826	0.197839	0.99933
YOR069W	0.498353	6.20695	1.65789	0.197889	0.99933
YCL001W	0.69075	5.42995	1.65723	0.197978	0.99933
YPR089W	0.371713	7.3889	1.65721	0.197981	0.99933
YDR487C	0.362529	7.51127	1.65692	0.198019	0.99933
YNL167C	-0.365311	7.82739	1.65556	0.198204	0.99933
YNR048W	0.673999	5.45373	1.65469	0.198321	0.99933
YPR015C	1.26566	4.3116	1.65403	0.198411	0.99933
YBR129C	0.417775	6.82429	1.65336	0.198502	0.99933
YBL098W	-0.367693	7.38973	1.65068	0.198866	0.99933
YMR167W	0.516752	6.16129	1.65062	0.198874	0.99933
YHR128W	0.791008	5.05833	1.64929	0.199056	0.99933
YDR478W	1.11656	4.61632	1.64852	0.19916	0.99933
YKR001C	-0.343236	7.80057	1.6481	0.199217	0.99933
YNR061C	0.689949	5.34303	1.64799	0.199233	0.99933
RUF5-2	0.429809	6.74206	1.64716	0.199346	0.99933
YOR286W	0.553235	6.20737	1.6444	0.199723	0.99933
YIL150C	-0.643236	5.54656	1.64137	0.200138	0.99933
YDL115C	-0.375542	7.2121	1.64	0.200326	0.99933
YHR092C	1.13668	4.94806	1.63447	0.201087	0.99933
YBR185C	0.708121	5.59698	1.63335	0.201241	0.99933
YLL026W	0.338679	8.6587	1.63322	0.201258	0.99933
YGR168C	0.723507	5.2031	1.63274	0.201325	0.99933
YML089C	4.37389	3.17125	1.63176	0.20146	0.99933
YGR065C	0.440699	9.27453	1.63105	0.201558	0.99933
YMR089C	0.478664	7.50917	1.63075	0.2016	0.99933
YMR012W	0.360012	7.54597	1.62824	0.201946	0.99933
YPR063C	0.437775	7.02689	1.62748	0.202052	0.99933
YDR176W	-0.387583	7.1196	1.62714	0.202099	0.99933
YGR021W	0.711293	5.2585	1.6255	0.202327	0.99933
YDR063W	-0.657795	5.69345	1.62478	0.202426	0.99933
YDL006W	-0.555642	6.2884	1.62478	0.202426	0.99933
YGL066W	-0.332771	7.96903	1.62326	0.202637	0.99933
YKL044W	-1.04428	4.64084	1.62218	0.202788	0.99933
YGR103W	0.390356	6.94212	1.61726	0.203474	0.99933
YGL097W	0.495455	6.26723	1.61725	0.203476	0.99933
YNL323W	0.382979	7.05417	1.6161	0.203637	0.99933
YDL174C	0.34429	7.72046	1.61558	0.203709	0.99933
YPR143W	4.50915	4.27326	1.61419	0.203904	0.99933
YOL084W	0.39263	10.0708	1.61159	0.204268	0.99933
YKL099C	0.51386	6.12886	1.61061	0.204405	0.99933
YML131W	0.596289	5.91244	1.60906	0.204624	0.99933
YLR330W	0.34408	7.74964	1.60708	0.204903	0.99933
YML078W	-0.425685	6.61311	1.60633	0.205008	0.99933
YMR254C	4.61771	3.45608	1.60626	0.205018	0.99933
YHR147C	-0.542063	5.98844	1.60589	0.20507	0.99933
YJL151C	-0.365537	7.32894	1.60426	0.205301	0.99933
YIL061C	-0.418527	6.66501	1.60404	0.205332	0.99933
YDL037C	-2.31094	3.5415	1.60369	0.205381	0.99933
YLR211C	0.547658	6.69464	1.60091	0.205774	0.99933
YLR163C	-0.365486	7.31693	1.59985	0.205924	0.99933
YLR258W	0.392295	6.91034	1.59786	0.206207	0.99933
YGR158C	0.522775	6.04687	1.59659	0.206387	0.99933
YGL043W	0.59377	5.77303	1.5964	0.206414	0.99933
YML048W	-0.311656	8.54339	1.59611	0.206456	0.99933
YHR075C	0.628485	5.67088	1.59457	0.206675	0.99933
YHR199C	0.364792	7.32079	1.59289	0.206913	0.99933
YOL008W	0.80248	5.14828	1.59139	0.207128	0.99933
YDR218C	1.35417	3.99572	1.59113	0.207165	0.99933
YLR174W	0.363227	7.89527	1.58927	0.207431	0.99933
YKL209C	0.382193	6.97953	1.58813	0.207593	0.99933
YGL076C	0.347506	8.39998	1.58603	0.207894	0.99933
YGL014W	-0.341899	7.84654	1.5854	0.207985	0.99933
YAL028W	-0.447759	6.58838	1.58494	0.208051	0.99933
YDR421W	0.390512	7.38856	1.58453	0.208109	0.99933
YML128C	0.440962	11.6105	1.5836	0.208243	0.99933
YDR498C	-0.437344	6.50553	1.58129	0.208575	0.99933
YOR107W	-0.322838	8.09041	1.58127	0.208578	0.99933
YFL034W	0.35312	7.50372	1.58089	0.208632	0.99933
YIR033W	0.332271	8.38816	1.57709	0.20918	0.99933
YDR083W	-0.485465	6.38353	1.57705	0.209186	0.99933
YMR217W	-0.362444	8.20432	1.57639	0.209281	0.99933
YDR535C	1.06627	4.70806	1.57361	0.209683	0.99933
YGR221C	-0.587616	5.89287	1.57149	0.209991	0.99933
YHR150W	0.338421	7.73758	1.57135	0.210011	0.99933
YDR429C	0.372489	7.10304	1.57041	0.210147	0.99933
YPR127W	-0.4133	6.76576	1.57014	0.210187	0.99933
YPL160W	-0.303663	8.97271	1.57002	0.210204	0.99933
YGR227W	-0.409867	6.83023	1.56776	0.210532	0.99933
YAL007C	0.606245	5.74751	1.5673	0.2106	0.99933
YGL011C	0.394186	7.40086	1.56709	0.21063	0.99933
YKR008W	0.405993	6.76349	1.56373	0.21112	0.99933
YBR165W	0.440096	6.47193	1.56298	0.211229	0.99933
YDL008W	0.999049	4.53406	1.56165	0.211424	0.99933
YOR304C-A	4.84275	4.36063	1.55976	0.2117	0.99933
YML110C	0.47228	6.52382	1.55902	0.211808	0.99933
YBR092C	0.613662	5.76032	1.55754	0.212025	0.99933
YDR161W	-0.454403	6.36573	1.55638	0.212196	0.99933
YJR055W	1.24012	4.16104	1.55578	0.212285	0.99933
YGL166W	-0.734032	5.40849	1.55382	0.212572	0.99933
YHR194W	-0.482393	6.25358	1.5536	0.212605	0.99933
YCR005C	0.324836	9.70852	1.55142	0.212926	0.99933
YOL123W	-0.326355	9.90346	1.54961	0.213193	0.99933
YGR089W	0.377406	7.397	1.54401	0.214022	0.99933
YMR261C	0.375841	7.0629	1.54307	0.214162	0.99933
YIL074C	-0.305546	8.55009	1.54166	0.214371	0.99933
YBR102C	0.437634	6.63112	1.54033	0.214568	0.99933
YMR178W	0.52302	6.13622	1.54033	0.214569	0.99933
YOL026C	-0.576716	6.0079	1.53971	0.214661	0.99933
YNR002C	-0.345767	7.78578	1.53833	0.214867	0.99933
YER007C-A	0.997248	4.80644	1.5382	0.214886	0.99933
YOR027W	0.437297	7.64117	1.53702	0.215062	0.99933
YKR056W	-0.365382	7.20319	1.53655	0.215132	0.99933
YDR263C	-0.937182	4.66636	1.5362	0.215184	0.99933
YLR147C	-0.532888	5.9737	1.5352	0.215333	0.99933
YNL075W	-0.52057	6.11478	1.53405	0.215506	0.99933
YER031C	0.611207	6.0084	1.53157	0.215876	0.99933
YMR157C	0.486375	6.19054	1.53058	0.216025	0.99933
YIL115C	-0.353266	7.55838	1.53049	0.216039	0.99933
YJL133C-A	0.329856	8.02013	1.52936	0.216209	0.99933
YML051W	-0.453276	6.33768	1.52806	0.216403	0.99933
YPL254W	-0.444169	6.40206	1.52694	0.216573	0.99933
YGR030C	1.51879	3.64804	1.52667	0.216613	0.99933
YNL022C	0.601553	6.04304	1.52579	0.216746	0.99933
YBL081W	0.720757	6.37926	1.52576	0.21675	0.99933
YDL030W	-0.451456	6.48842	1.52438	0.216957	0.99933
YPL158C	-0.519039	6.03094	1.51988	0.217638	0.99933
YNR021W	-0.588394	5.9846	1.51697	0.218079	0.99933
YKL173W	0.366344	7.18962	1.51639	0.218166	0.99933
YNL139C	-0.406129	6.66576	1.51238	0.218777	0.99933
YDR481C	-0.358369	7.6412	1.51029	0.219094	0.99933
YLL002W	0.703509	5.22352	1.50759	0.219507	0.99933
YOR176W	0.41959	6.55789	1.50593	0.219761	0.99933
YER088C-A	3.11306	2.8454	1.50538	0.219846	0.99933
YHL017W	0.466341	6.58563	1.50444	0.21999	0.99933
YDR352W	0.652713	5.36994	1.50373	0.220098	0.99933
YER150W	0.4051	7.44132	1.50326	0.220171	0.99933
YDL128W	0.306052	8.53067	1.50079	0.22055	0.99933
YMR029C	0.395336	6.77736	1.4988	0.220857	0.99933
YLR455W	0.743336	5.47792	1.49849	0.220904	0.99933
YGR123C	0.819024	4.91308	1.49632	0.221239	0.99933
YOR003W	-0.61329	5.86439	1.49532	0.221393	0.99933
YNL051W	0.627174	5.45509	1.49433	0.221545	0.99933
YDR534C	0.466884	6.22694	1.49406	0.221587	0.99933
YOR266W	0.597885	5.69435	1.49384	0.221622	0.99933
YJL184W	0.735273	5.42443	1.49213	0.221886	0.99933
YHL031C	1.39081	3.84683	1.49184	0.221931	0.99933
YGL062W	0.348103	10.4885	1.4914	0.221999	0.99933
YBR275C	0.362939	7.1182	1.4897	0.222264	0.99933
YPR144C	-0.366276	7.06026	1.48842	0.222462	0.99933
YGL083W	0.477255	6.34118	1.48817	0.2225	0.99933
YDL175C	-0.497178	6.17391	1.48805	0.222519	0.99933
YMR060C	0.658723	5.32233	1.48797	0.222531	0.99933
YJL135W	2.34229	2.06733	1.4861	0.222823	0.99933
YNL099C	0.420107	6.63205	1.48593	0.222849	0.99933
YML006C	0.437147	6.51434	1.48533	0.222942	0.99933
YMR237W	0.416839	6.63285	1.48466	0.223047	0.99933
YBR063C	-0.50264	6.106	1.48343	0.223239	0.99933
YOR224C	-0.443522	6.3518	1.47769	0.224137	0.99933
YNL294C	-0.363649	7.05259	1.47756	0.224157	0.99933
YPR172W	-0.423432	6.7007	1.47542	0.224492	0.99933
YMR007W	1.48446	3.62753	1.47424	0.224678	0.99933
YHR087W	0.392808	7.15923	1.47186	0.225053	0.99933
YKR100C	0.337847	7.70691	1.46945	0.225433	0.99933
YNL135C	-0.36995	6.98018	1.46828	0.225617	0.99933
YNL160W	0.391987	7.21741	1.46814	0.22564	0.99933
YBR245C	0.360183	7.12692	1.46773	0.225705	0.99933
YLL036C	-0.42988	6.47054	1.46562	0.226038	0.99933
YDR327W	-1.57765	3.31903	1.46485	0.22616	0.99933
YDR438W	0.51091	6.0576	1.46474	0.226177	0.99933
YGL084C	0.361937	7.21141	1.4646	0.226199	0.99933
YPL266W	0.589573	6.11056	1.46395	0.226303	0.99933
YFL014W	0.472008	13.1931	1.46353	0.22637	0.99933
YJR123W	0.32824	9.42834	1.46302	0.226451	0.99933
YDR322C-A	0.419863	6.54727	1.46188	0.226631	0.99933
YKR026C	0.618147	6.03151	1.45948	0.227012	0.99933
YAR002W	0.382336	6.89744	1.45796	0.227254	0.99933
YCL008C	-0.532914	6.38794	1.4571	0.227391	0.99933
YML096W	0.461123	6.38847	1.4563	0.22752	0.99933
YOR051C	0.590864	5.58221	1.4549	0.227744	0.99933
YLR183C	2.51114	4.07876	1.45425	0.227847	0.99933
YKL014C	-0.388813	6.75793	1.4528	0.228079	0.99933
YGL128C	-0.397073	6.83998	1.45179	0.22824	0.99933
YPL176C	-0.379475	7.15589	1.45162	0.228268	0.99933
YDR363W-A	0.488621	6.32347	1.44965	0.228584	0.99933
YDR436W	0.375368	7.5015	1.44548	0.229254	0.99933
YOR348C	0.376402	7.46064	1.44524	0.229294	0.99933
YIL069C	0.378554	7.29063	1.44355	0.229566	0.99933
YPL055C	-0.336639	7.5142	1.44133	0.229924	0.99933
YDR205W	-0.396361	6.95541	1.44043	0.23007	0.99933
YIL106W	0.372831	6.92345	1.43822	0.230428	0.99933
YLR169W	-3.66496	3.1403	1.43598	0.230791	0.99933
YLR069C	0.383367	6.82367	1.43516	0.230924	0.99933
YJL011C	1.1623	4.28807	1.43395	0.231121	0.99933
YLR242C	1.12023	4.77496	1.431	0.231601	0.99933
YMR053C	0.370922	7.45722	1.43075	0.231643	0.99933
YKL016C	0.390929	7.30563	1.42978	0.2318	0.99933
YLR249W	-0.358479	11.736	1.42653	0.232332	0.99933
YLR015W	-0.560765	6.04019	1.42616	0.232391	0.99933
YAL012W	-0.323733	8.52784	1.42577	0.232456	0.99933
YML026C	0.362292	8.11251	1.42522	0.232546	0.99933
YJR082C	-0.505986	6.41332	1.42446	0.23267	0.99933
YKL025C	-0.397174	6.95476	1.42251	0.23299	0.99933
YDR405W	-0.360709	7.04825	1.42183	0.233102	0.99933
YOR326W	-0.288542	8.82263	1.42139	0.233175	0.99933
YPL082C	-0.299134	8.2905	1.42136	0.23318	0.99933
YOR305W	-0.656173	5.31471	1.42105	0.23323	0.99933
YJR125C	0.343279	7.35049	1.42064	0.233298	0.99933
YKR021W	0.354155	7.20527	1.41942	0.233499	0.99933
YBL071W-A	-0.584137	5.5981	1.41919	0.233536	0.99933
YBL024W	-0.418836	6.49071	1.41846	0.233658	0.99933
YMR021C	-0.438083	6.57407	1.41697	0.233903	0.99933
YJL077C	-0.966857	4.62343	1.41612	0.234043	0.99933
YOR194C	-0.346107	7.27781	1.4153	0.234179	0.99933
YNL053W	-0.382759	6.78955	1.41524	0.234189	0.99933
YOL127W	-0.305181	8.32	1.4145	0.23431	0.99933
YDR144C	0.678176	5.64857	1.41259	0.234628	0.99933
YBR051W	-2.97625	2.49156	1.41203	0.23472	0.99933
YDR416W	0.455691	6.22476	1.41162	0.234787	0.99933
YBR098W	0.530525	5.94528	1.41159	0.234793	0.99933
YGL081W	0.99083	4.44894	1.41051	0.234972	0.99933
YDL241W	-1.58597	3.16094	1.4088	0.235255	0.99933
YKL176C	0.310222	8.01691	1.40879	0.235257	0.99933
YGL188C-A	3.9019	3.04489	1.40707	0.235543	0.99933
YCR015C	-2.21034	3.3889	1.40583	0.235751	0.99933
YDR061W	-0.362933	6.98685	1.40487	0.235909	0.99933
YPR153W	4.54565	4.35636	1.40427	0.23601	0.99933
YBL071C	-0.730235	5.13412	1.40418	0.236024	0.99933
YKL026C	0.555805	6.09861	1.40381	0.236087	0.99933
YPR187W	0.483944	6.3389	1.4037	0.236105	0.99933
YKL189W	-0.443767	6.35974	1.40358	0.236125	0.99933
YDR257C	0.680495	5.37039	1.40262	0.236285	0.99933
YGL029W	0.763831	5.0578	1.40065	0.236614	0.99933
YBR101C	0.386078	6.71248	1.39735	0.237169	0.99933
YNL005C	0.356739	7.03338	1.39651	0.237309	0.99933
YGL206C	-0.294906	8.38385	1.39524	0.237522	0.99933
YDL217C	0.497176	6.00421	1.39516	0.237535	0.99933
YHR070W	-1.03432	4.41488	1.39341	0.23783	0.99933
YKL183W	0.564511	6.00846	1.39267	0.237955	0.99933
YML032C	0.41514	6.98028	1.39238	0.238003	0.99933
YOR072W	1.41064	3.67536	1.39183	0.238096	0.99933
YLR370C	-0.376348	6.88891	1.39171	0.238117	0.99933
YBL001C	0.466111	7.19368	1.39115	0.238211	0.99933
YIL067C	-0.525499	6.12484	1.39092	0.238249	0.99933
YEL039C	0.346026	8.14182	1.39059	0.238306	0.99933
YDR231C	-0.892586	4.77503	1.39029	0.238357	0.99933
YPR010C-A	0.344112	7.31071	1.39008	0.238392	0.99933
YDR380W	-0.288041	8.69464	1.38992	0.238419	0.99933
YGL205W	0.301227	9.58884	1.3892	0.23854	0.99933
YMR103C	0.663443	5.44978	1.38665	0.238972	0.99933
YLR181C	0.55087	5.87392	1.38608	0.239069	0.99933
YLR037C	1.36657	3.76837	1.38492	0.239266	0.99933
YML067C	-0.432956	6.44833	1.38236	0.2397	0.99933
YPL107W	-0.415482	6.58249	1.38122	0.239894	0.99933
YCR045C	0.984615	4.40077	1.38039	0.240035	0.99933
YER001W	0.392019	6.65083	1.37877	0.240311	0.99933
YPL111W	-0.433748	6.57575	1.37863	0.240334	0.99933
YLL038C	0.678643	5.53788	1.37862	0.240336	0.99933
YML125C	0.543994	5.76929	1.37574	0.240828	0.99933
YGL026C	-0.290608	9.50214	1.37399	0.241128	0.99933
YDL055C	-0.309867	9.99495	1.37366	0.241184	0.99933
YGR185C	-0.364541	6.91095	1.37335	0.241237	0.99933
YMR156C	0.52919	5.81645	1.37104	0.241633	0.99933
YHR024C	-0.422245	6.41238	1.37101	0.241639	0.99933
YAL034C	0.321898	7.74939	1.37062	0.241705	0.99933
YLR151C	-0.648759	5.2536	1.3681	0.242139	0.99933
YLR343W	4.10038	3.85757	1.36732	0.242274	0.99933
YIL066C	0.329118	7.61556	1.3669	0.242345	0.99933
YOR180C	0.497771	6.1235	1.36662	0.242394	0.99933
YNL291C	-0.483476	6.21428	1.36487	0.242696	0.99933
YOR340C	0.537367	5.9537	1.36449	0.242761	0.99933
YAL030W	-0.353655	7.02162	1.3617	0.243244	0.99933
YKL019W	-0.452616	6.27832	1.36164	0.243254	0.99933
YPR021C	-0.404976	6.83986	1.36081	0.243397	0.99933
YDL102W	0.433411	6.48733	1.35991	0.243552	0.99933
YML053C	0.370851	6.82466	1.35897	0.243715	0.99933
YPR014C	0.749295	5.00718	1.35884	0.243739	0.99933
YLR278C	-0.294109	8.26069	1.35865	0.243771	0.99933
YFL045C	0.368264	7.5531	1.3576	0.243953	0.99933
YEL036C	0.341558	7.25444	1.35724	0.244016	0.99933
YJL186W	-0.381304	6.74074	1.35583	0.244261	0.99933
YBL061C	-0.415442	6.5916	1.35567	0.24429	0.99933
YJR017C	0.755771	4.96669	1.35454	0.244486	0.99933
YHR010W	0.376992	7.35491	1.35339	0.244686	0.99933
YBR163W	0.359801	6.93709	1.35315	0.244729	0.99933
YNL179C	-1.39065	3.9063	1.35199	0.244931	0.99933
YDL080C	-0.420176	6.98504	1.34842	0.245555	0.99933
YOL101C	-0.476242	6.06556	1.34729	0.245752	0.99933
YNR006W	-0.33652	7.3924	1.34582	0.246011	0.99933
YLR354C	-0.326816	7.48146	1.34546	0.246074	0.99933
YMR213W	0.482376	6.03472	1.34377	0.24637	0.99933
YPR053C	2.01836	3.51048	1.34127	0.246811	0.99933
YKL017C	0.460113	6.25473	1.33923	0.247169	0.99933
YGR252W	-0.634095	5.8703	1.33867	0.247269	0.99933
YKL089W	-0.691	5.15149	1.33618	0.247709	0.99933
YBL004W	0.301458	8.01814	1.33518	0.247885	0.99933
YGL106W	0.525512	5.9775	1.33405	0.248086	0.99933
YIL011W	-0.561304	5.64443	1.33352	0.24818	0.99933
YLL027W	-0.287249	8.47073	1.33327	0.248225	0.99933
YLR200W	0.594102	5.65258	1.33279	0.248309	0.99933
YPL189C-A	0.446618	6.89714	1.33234	0.248389	0.99933
YIL111W	0.356897	7.13732	1.33104	0.24862	0.99933
YBL060W	0.499751	6.95839	1.33068	0.248683	0.99933
YOR057W	-0.356932	6.91405	1.33061	0.248697	0.99933
YLR104W	-0.701256	5.64926	1.32707	0.249327	0.99933
YLR026C	0.442722	6.26842	1.32656	0.249418	0.99933
YIL078W	0.343577	8.14843	1.32403	0.24987	0.99933
YNL027W	0.335429	7.24796	1.32242	0.250159	0.99933
YNL030W	-0.318622	7.76369	1.32219	0.250199	0.99933
YGL232W	0.580938	5.49304	1.32166	0.250295	0.99933
YBR065C	0.407532	6.44748	1.31988	0.250614	0.99933
YBR179C	-0.318987	7.64237	1.31744	0.251052	0.99933
YJL079C	0.344851	7.02629	1.3159	0.25133	0.99933
YNL320W	-0.605859	5.57754	1.31452	0.251578	0.99933
YIL052C	0.393919	7.28032	1.31395	0.25168	0.99933
YLR438W	0.315017	8.25309	1.31355	0.251753	0.99933
YGR142W	0.348294	7.38074	1.31291	0.251869	0.99933
YBR158W	0.484223	6.55543	1.31236	0.251968	0.99933
YAL046C	0.886625	4.58188	1.31096	0.252221	0.99933
YBL022C	-0.32952	7.39274	1.31061	0.252284	0.99933
YDR248C	-0.556694	5.62265	1.31019	0.25236	0.99933
YMR131C	-0.329196	7.42629	1.30911	0.252555	0.99933
YKR049C	0.398228	7.34972	1.30895	0.252586	0.99933
YAL040C	-0.622086	5.55356	1.30792	0.252772	0.99933
YDR088C	0.483984	6.03151	1.3073	0.252883	0.99933
YOR095C	0.604761	5.37783	1.30574	0.253167	0.99933
YEL064C	0.40489	6.44668	1.3043	0.253429	0.99933
YER087W	0.867887	4.68227	1.30412	0.253462	0.99933
YCR083W	0.352777	7.04537	1.30398	0.253488	0.99933
YBR082C	-0.284287	8.38752	1.30258	0.253742	0.99933
YCR018C	4.49989	2.64844	1.30194	0.253859	0.99933
YDR503C	-1.02703	4.5049	1.30063	0.254098	0.99933
YNL220W	-0.344097	7.86518	1.30037	0.254147	0.99933
YLR457C	-0.583485	5.46498	1.29919	0.254362	0.99933
YNR063W	0.335752	7.43395	1.29887	0.25442	0.99933
YDR075W	-0.356206	6.9034	1.29629	0.254891	0.99933
YFR028C	0.407798	6.74392	1.29452	0.255217	0.99933
YIL138C	0.471493	6.04064	1.29447	0.255226	0.99933
YKR015C	0.588578	5.48012	1.29225	0.255633	0.99933
YIL142W	-0.379412	7.00631	1.29123	0.255821	0.99933
YFL047W	0.362472	6.86593	1.29058	0.25594	0.99933
YLR241W	0.284725	8.3263	1.28976	0.256091	0.99933
YAL001C	0.305612	7.77351	1.28969	0.256105	0.99933
YDR027C	0.314622	7.5965	1.28913	0.256209	0.99933
YMR039C	0.373619	7.23375	1.28666	0.256664	0.99933
YLR337C	0.296069	7.96126	1.28607	0.256774	0.99933
YLR326W	-0.347932	7.04009	1.2848	0.257008	0.99933
YFL067W	-0.27884	8.54969	1.2827	0.257397	0.99933
YDR323C	-0.615668	5.49897	1.28216	0.257497	0.99933
YJL197W	-0.385623	7.36408	1.28147	0.257626	0.99933
YOR324C	0.395907	6.63577	1.28104	0.257706	0.99933
YDR524C-B	-0.348537	11.4911	1.27989	0.25792	0.99933
YFL053W	0.857315	4.63992	1.27982	0.257933	0.99933
YHR002W	0.646685	5.17189	1.27871	0.25814	0.99933
YHL018W	-4.30987	2.5877	1.27751	0.258363	0.99933
YLR351C	0.584665	5.51466	1.27697	0.258463	0.99933
YPL067C	-0.893835	4.5475	1.27469	0.258889	0.99933
YMR266W	0.337339	7.3543	1.27363	0.259087	0.99933
YJR052W	-0.334747	7.12061	1.27101	0.259577	0.99933
YKL156W	-0.425603	6.3267	1.27088	0.259601	0.99933
YPL048W	0.310562	8.07475	1.27052	0.25967	0.99933
YML121W	0.391746	6.54694	1.26866	0.260019	0.99933
YFR006W	0.302952	7.76086	1.26865	0.26002	0.99933
YPL015C	0.37059	6.80354	1.26822	0.260101	0.99933
YKR087C	-0.471034	6.27868	1.26802	0.260138	0.99933
YKL219W	-0.544996	5.61068	1.26683	0.260362	0.99933
YJL162C	0.49255	6.35396	1.26678	0.260372	0.99933
YKL105C	0.334242	7.41465	1.26633	0.260457	0.99933
YJR063W	0.675567	5.406	1.26556	0.260601	0.99933
YJR039W	0.398612	7.25121	1.26476	0.260752	0.99933
YGL033W	-1.08896	4.63638	1.26472	0.260759	0.99933
YPL093W	0.364165	7.98528	1.26345	0.260999	0.99933
YAL031C	0.443356	6.30467	1.26269	0.261143	0.99933
YCR036W	-0.38877	6.99573	1.26129	0.261407	0.99933
YLR314C	-0.493801	5.88652	1.25951	0.261744	0.99933
YOR137C	0.476997	6.09381	1.25928	0.261787	0.99933
YER059W	0.424338	6.45066	1.2586	0.261917	0.99933
YER044C-A	-1.41761	3.58111	1.2583	0.261974	0.99933
YPL124W	-1.16439	4.309	1.25816	0.261999	0.99933
YOR072W-A	-4.39064	2.61605	1.25576	0.262455	0.99933
YPL187W	0.778264	5.41405	1.25557	0.262492	0.99933
YGL263W	1.00748	4.36232	1.25234	0.263106	0.99933
YPR072W	0.328977	7.22694	1.25231	0.263112	0.99933
YGR081C	0.603287	5.32888	1.25152	0.263263	0.99933
YDR400W	-0.431053	6.19704	1.24617	0.264286	0.99933
YML007C-A	1.32182	3.68838	1.24567	0.264381	0.99933
YDR172W	0.2992	7.79575	1.24262	0.264966	0.99933
YML127W	0.304592	7.68834	1.24168	0.265148	0.99933
YKR095W-A	-0.584457	5.65798	1.2407	0.265336	0.99933
YHR029C	-0.617096	5.3159	1.23973	0.265524	0.99933
YGR157W	0.418309	7.02048	1.23959	0.265549	0.99933
YBR085W	4.2091	2.96662	1.23897	0.26567	0.99933
YDL056W	0.333299	7.0653	1.23815	0.265828	0.99933
YGR035W-A	0.801592	4.79792	1.23655	0.266137	0.99933
YDL244W	1.41443	3.71253	1.23561	0.266318	0.99933
YOL119C	-0.278839	8.29449	1.23446	0.266542	0.99933
YDR215C	-3.9375	2.90674	1.23247	0.266926	0.99933
YIL098C	-0.917209	5.07453	1.2322	0.26698	0.99933
YKR045C	-1.10886	4.8675	1.23024	0.267361	0.99933
YLR088W	-0.409965	6.33338	1.23021	0.267366	0.99933
YGR220C	-0.721532	5.01899	1.23004	0.2674	0.99933
YLR204W	0.512616	5.74382	1.22974	0.267458	0.99933
YGR133W	-0.608981	5.60395	1.22845	0.267709	0.99933
YOR022C	-0.458198	6.04249	1.22674	0.268041	0.99933
YLR359W	-0.280618	8.20359	1.22602	0.268183	0.99933
YPL009C	0.326052	7.17268	1.22475	0.268431	0.99933
YDR110W	0.372626	6.65916	1.224	0.268576	0.99933
YDR461W	0.871844	4.61263	1.2205	0.269262	0.99933
YDR491C	-1.62258	3.37888	1.21988	0.269384	0.99933
YHR146W	-0.291785	8.27608	1.21961	0.269437	0.99933
YDR306C	-0.320538	7.31385	1.21868	0.26962	0.99933
YML052W	0.945235	4.95726	1.21841	0.269672	0.99933
YDL198C	-0.307081	8.18896	1.21758	0.269836	0.99933
YOL147C	0.289181	7.95952	1.21676	0.269997	0.99933
YLR030W	0.588165	5.56058	1.21569	0.270208	0.99933
YDR292C	0.379123	6.54321	1.2154	0.270266	0.99933
YGR077C	0.40233	6.44663	1.21445	0.270452	0.99933
YIL151C	-0.327024	7.20916	1.21406	0.270529	0.99933
YLR002C	-0.389356	6.47563	1.21343	0.270653	0.99933
YHR099W	0.307296	7.76251	1.21135	0.271065	0.99933
YMR154C	0.689601	5.03057	1.2097	0.271392	0.99933
YDR320C	-0.387604	6.94787	1.20804	0.271722	0.99933
YLR437C	0.958074	4.33289	1.20783	0.271762	0.99933
YIL021W	-1.01063	4.27573	1.20644	0.272037	0.99933
YMR107W	0.372008	9.98425	1.20596	0.272133	0.99933
YPL256C	-0.79655	4.72859	1.20394	0.272536	0.99933
YFL017W-A	-0.731881	5.12478	1.20361	0.272602	0.99933
YAR027W	-0.472147	5.98454	1.19935	0.273451	0.99933
YJR127C	0.309309	7.50181	1.19802	0.273717	0.99933
YAL010C	0.539055	5.76702	1.19781	0.27376	0.99933
YHR110W	-0.500438	6.08387	1.19675	0.273973	0.99933
YDR056C	0.407132	6.59302	1.19594	0.274135	0.99933
YER091C	-0.319325	11.3265	1.19551	0.27422	0.99933
YLR136C	0.61536	5.20114	1.19487	0.274349	0.99933
YGL219C	0.318637	7.24625	1.19392	0.274539	0.99933
YLR381W	0.480606	5.87783	1.19294	0.274737	0.99933
YBR269C	-0.302217	7.83944	1.19116	0.275096	0.99933
YGR040W	-0.401828	6.34439	1.19102	0.275124	0.99933
YOL015W	0.408037	6.41949	1.19046	0.275237	0.99933
YHR030C	0.285291	8.2435	1.18774	0.275786	0.99933
YDR069C	-0.363022	7.39032	1.18522	0.276296	0.99933
YBR094W	0.328911	7.17419	1.18466	0.27641	0.99933
YDR003W-A	0.832206	4.63491	1.18462	0.276418	0.99933
YDR039C	-0.265937	8.63254	1.18267	0.276813	0.99933
YJL141C	0.314952	8.5908	1.18266	0.276814	0.99933
YBL052C	-0.443605	6.14306	1.18266	0.276815	0.99933
YER143W	-0.409237	6.34585	1.18209	0.27693	0.99933
YBR028C	-0.350862	6.99445	1.18078	0.277198	0.99933
YKR061W	-0.352692	6.73339	1.18001	0.277354	0.99933
YJL013C	0.526658	6.11552	1.1777	0.277824	0.99933
YKR103W	-0.396724	6.43627	1.17605	0.278162	0.99933
YLR125W	1.1797	4.19619	1.1757	0.278232	0.99933
YKR023W	0.458737	6.01204	1.17239	0.278911	0.99933
YGL092W	0.357407	6.77114	1.17151	0.279091	0.99933
YLR390W-A	-0.311272	10.9913	1.17128	0.279138	0.99933
YLR423C	-0.506523	5.76997	1.16941	0.279522	0.99933
YGR191W	-0.322913	7.0663	1.16864	0.27968	0.99933
YNL141W	-0.451955	6.02756	1.16823	0.279766	0.99933
YNL214W	0.853732	4.53768	1.16619	0.280186	0.99933
YLR403W	-0.271686	8.61571	1.1652	0.280389	0.99933
YOR358W	0.504542	5.7968	1.16115	0.281227	0.99933
YDL144C	0.545139	6.03912	1.16081	0.281298	0.99933
YOR357C	-0.449691	6.26088	1.16062	0.281338	0.99933
YGL253W	0.732279	5.70852	1.16051	0.281359	0.99933
YPL002C	-0.406605	6.27679	1.15877	0.281721	0.99933
YHR063C	0.575317	6.09866	1.15658	0.282175	0.99933
YDR038C	-0.264798	8.63152	1.15548	0.282404	0.99933
YNR029C	-0.451844	6.1836	1.15441	0.282628	0.99933
YDR013W	0.842441	4.56386	1.15409	0.282694	0.99933
YOR250C	0.476072	5.85234	1.15155	0.283225	0.99933
YDR492W	-0.265477	8.73634	1.15018	0.28351	0.99933
YGR116W	0.287655	7.93383	1.14986	0.283579	0.99933
YGR194C	0.365407	6.64977	1.14923	0.28371	0.99933
YNL024C-A	0.585987	5.49176	1.14901	0.283757	0.99933
YML043C	1.13142	4.45874	1.14752	0.284068	0.99933
YLR285C-A	-1.53254	2.62171	1.14571	0.284449	0.99933
YLR272C	0.330479	7.05997	1.1446	0.284683	0.99933
YNR034W	0.402899	6.50907	1.14423	0.284761	0.99933
YDR406W	0.261432	8.63177	1.14297	0.285026	0.99933
YER066W	0.600666	5.20268	1.14269	0.285085	0.99933
YDR461C-A	0.506417	6.76231	1.14185	0.285261	0.99933
YJL193W	-0.449168	6.04382	1.14037	0.285575	0.99933
YER187W	-0.73445	4.95475	1.14021	0.285609	0.99933
YBR138C	3.16233	4.63712	1.13908	0.285848	0.99933
YPR138C	-0.318843	7.32616	1.1389	0.285885	0.99933
YGL020C	0.404412	6.32295	1.13861	0.285946	0.99933
YCL035C	0.301317	7.48949	1.1382	0.286034	0.99933
YNR033W	0.347294	6.72677	1.13753	0.286175	0.99933
YDR378C	0.470282	5.92175	1.13738	0.286207	0.99933
YBR083W	0.337878	6.90451	1.13713	0.286259	0.99933
YML094W	1.68376	3.14009	1.13643	0.286409	0.99933
YKL143W	0.376453	6.45527	1.13544	0.286618	0.99933
YNR016C	0.305184	10.5749	1.13446	0.286826	0.99933
YNL332W	0.91416	4.37067	1.13306	0.287125	0.99933
YKL052C	0.657209	5.0917	1.13186	0.287378	0.99933
YLR233C	0.373331	6.56546	1.13145	0.287466	0.99933
YBR053C	-0.35939	6.95769	1.13133	0.287491	0.99933
YJR111C	-0.311645	7.22304	1.13079	0.287606	0.99933
YIL139C	0.40355	6.70103	1.13031	0.287709	0.99933
YER032W	-0.562672	5.76958	1.12847	0.288102	0.99933
YOR295W	0.605566	5.17424	1.12834	0.28813	0.99933
ITS1-2	0.493269	6.1509	1.12829	0.28814	0.99933
YMR018W	0.306318	7.88074	1.12748	0.288313	0.99933
YPL090C	0.320721	7.93345	1.12631	0.288563	0.99933
YOR356W	0.284206	7.78732	1.12564	0.288708	0.99933
YER075C	-0.296223	7.55387	1.12562	0.288713	0.99933
YLR298C	-0.437188	6.0745	1.1249	0.288866	0.99933
YOL112W	0.331005	7.14536	1.12313	0.289246	0.99933
YKR097W	-0.310827	11.0676	1.12294	0.289286	0.99933
YOL138C	0.297405	7.52853	1.12217	0.289452	0.99933
YDR335W	0.273183	8.29164	1.12156	0.289582	0.99933
YDR279W	-0.846673	4.91034	1.12127	0.289644	0.99933
YJR139C	0.316133	7.52112	1.12072	0.289764	0.99933
YOR100C	0.319527	8.13251	1.11965	0.289994	0.99933
YKL145W	-0.313215	7.19245	1.11889	0.290158	0.99933
YLR073C	0.611433	5.24217	1.11842	0.29026	0.99933
YMR259C	0.414489	6.91416	1.11809	0.290329	0.99933
YKL066W	-0.593865	5.49316	1.11795	0.290361	0.99933
YCR065W	0.419067	6.95869	1.11777	0.290399	0.99933
YPL234C	0.34843	6.67044	1.1174	0.290479	0.99933
YLR168C	-0.489211	5.74389	1.11723	0.290516	0.99933
YJL215C	-3.46673	3.45758	1.11696	0.290575	0.99933
YPL007C	0.589621	5.44769	1.11668	0.290635	0.99933
YMR011W	-0.341084	9.03363	1.11352	0.291318	0.99933
YGL019W	0.372308	6.48275	1.11256	0.291527	0.99933
YOL157C	-0.630386	5.11938	1.112	0.291647	0.99933
YHR119W	0.301117	7.50749	1.11182	0.291686	0.99933
YLL003W	0.326009	7.29994	1.11176	0.2917	0.99933
YPR006C	-0.322437	7.41014	1.1106	0.291952	0.99933
YMR202W	-0.275991	7.93043	1.1106	0.291952	0.99933
YDL142C	-0.48362	5.76625	1.11019	0.292041	0.99933
YPL246C	-0.343647	6.77902	1.10966	0.292156	0.99933
YOL021C	-0.308393	7.50591	1.10926	0.292244	0.99933
YJR015W	-0.31489	7.10543	1.10855	0.292397	0.99933
YBR176W	0.618266	5.3701	1.10853	0.292401	0.99933
YLR410W-B	-0.519584	5.55764	1.10775	0.292572	0.99933
YDR447C	0.296418	7.59782	1.10759	0.292607	0.99933
YDL099W	-0.331167	7.00455	1.10755	0.292614	0.99933
YIL158W	3.53053	2.92311	1.1073	0.29267	0.99933
YDL177C	0.721008	4.85973	1.10679	0.29278	0.99933
YMR096W	0.309267	10.8316	1.10534	0.293097	0.99933
YGR078C	0.679506	4.95766	1.10464	0.29325	0.99933
YHR175W	0.451522	6.24349	1.1033	0.293542	0.99933
snR9	-1.36599	3.39959	1.10298	0.293614	0.99933
YNR007C	0.337917	6.84946	1.10263	0.29369	0.99933
YHR143W	-0.510696	5.683	1.10104	0.294038	0.99933
YNL268W	-0.269032	8.19133	1.1007	0.294112	0.99933
YBR292C	4.27602	3.43004	1.10036	0.294188	0.99933
YBR066C	-0.4188	6.15624	1.10019	0.294225	0.99933
YMR232W	-0.620356	5.22827	1.09856	0.294582	0.99933
YBR140C	0.255549	8.94131	1.09852	0.294591	0.99933
YGL181W	0.345595	7.2858	1.09829	0.294642	0.99933
YLR345W	0.324558	8.10652	1.09531	0.295298	0.99933
YIL120W	0.458673	6.06421	1.09492	0.295384	0.99933
YMR196W	-0.260816	8.77653	1.09429	0.295522	0.99933
YOR010C	-0.617779	5.24424	1.09354	0.295688	0.99933
YNL245C	0.540589	6.09195	1.09193	0.296045	0.99933
YDR466W	0.315992	7.22071	1.09163	0.296109	0.99933
YCR092C	-0.415062	6.15868	1.09159	0.29612	0.99933
YGL257C	-0.436388	6.13726	1.09124	0.296198	0.99933
YDR427W	0.367562	6.73357	1.09094	0.296264	0.99933
YJL158C	-0.290654	10.3905	1.09081	0.296292	0.99933
YMR057C	1.55529	2.38017	1.0903	0.296406	0.99933
YJR066W	-0.290989	7.68291	1.08881	0.296735	0.99933
YLR307W	1.47309	2.76946	1.08866	0.296768	0.99933
YNL293W	0.390331	6.45328	1.08853	0.296796	0.99933
YAL033W	1.30005	3.93417	1.08749	0.297028	0.99933
YBR073W	-0.298549	7.55181	1.08677	0.297188	0.99933
YDR258C	0.272328	7.96884	1.08649	0.29725	0.99933
YDL124W	0.309647	7.3046	1.08623	0.297309	0.99933
YDR034C-D	-0.59621	5.17901	1.08572	0.297422	0.99933
YDR158W	0.278573	9.83144	1.08551	0.297468	0.99933
YDR368W	0.346192	6.66495	1.08518	0.297542	0.99933
YDL214C	0.288607	7.64853	1.08428	0.297743	0.99933
YDR351W	-0.282754	7.70159	1.08417	0.297766	0.99933
YMR247C	-0.377506	6.36883	1.08382	0.297843	0.99933
YCR048W	0.451832	5.98042	1.08266	0.298103	0.99933
YOR201C	-0.333039	6.79401	1.08192	0.298267	0.99933
YHR019C	0.260664	8.3901	1.07802	0.299141	0.99933
YHR203C	-0.271426	8.3662	1.07713	0.299341	0.99933
YBL089W	-0.456611	5.9052	1.07631	0.299525	0.99933
YDR253C	-0.31614	7.29144	1.07612	0.299567	0.99933
YNL283C	0.308816	7.09697	1.0752	0.299774	0.99933
YBR110W	0.369402	6.63015	1.07468	0.29989	0.99933
YCL029C	0.42758	6.16109	1.073	0.300268	0.99933
YBR227C	-0.37087	6.99968	1.07245	0.300392	0.99933
YLL034C	-0.389513	6.3536	1.07107	0.300704	0.99933
YDR543C	3.40984	2.80365	1.07104	0.300711	0.99933
YKL152C	-0.31192	7.0025	1.07065	0.300799	0.99933
YLR287C	0.511781	5.56829	1.07061	0.300807	0.99933
YML097C	-0.294138	7.4281	1.07001	0.300943	0.99933
YJL110C	-0.308543	7.07729	1.06851	0.301283	0.99933
YBR109C	0.307938	7.37437	1.06752	0.301507	0.99933
RUF5-1	0.31652	7.33613	1.06745	0.301522	0.99933
YJL170C	0.953883	4.28542	1.06704	0.301616	0.99933
YOR368W	0.598371	5.72088	1.06606	0.301838	0.99933
YKL204W	0.301452	7.28215	1.06416	0.302267	0.99933
YBR145W	-0.283015	8.05982	1.06378	0.302355	0.99933
YOL094C	0.812144	4.5918	1.06377	0.302358	0.99933
YHL027W	-0.260432	9.51666	1.06354	0.302409	0.99933
YPL127C	0.343117	6.72799	1.06084	0.303024	0.99933
YHR048W	0.310429	6.99779	1.06023	0.303163	0.99933
YJR122W	0.364126	6.49369	1.05983	0.303253	0.99933
YDR288W	0.415014	6.13799	1.05855	0.303546	0.99933
YLR325C	0.353234	7.73622	1.05621	0.30408	0.99933
YPR046W	0.965479	4.38422	1.05573	0.30419	0.99933
YOR192C	0.459436	6.03062	1.05346	0.304712	0.99933
YJL055W	-0.28879	7.51794	1.05217	0.305008	0.99933
YHL003C	0.396006	6.19809	1.05179	0.305094	0.99933
YBR115C	-0.263054	9.78803	1.05172	0.30511	0.99933
YDR121W	-0.473409	5.84881	1.05127	0.305215	0.99933
YOL052C	-0.38844	6.42022	1.04961	0.305597	0.99933
YGR206W	0.777705	4.69672	1.04815	0.305934	0.99933
YCL002C	-0.515364	5.54976	1.04723	0.306146	0.99933
YGL008C	0.29708	8.5683	1.04712	0.306172	0.99933
YNR026C	-0.355932	6.50176	1.04585	0.306465	0.99933
YGL071W	0.39058	6.22283	1.04421	0.306845	0.99933
YER087C-B	0.325477	6.81157	1.04376	0.306949	0.99933
YBR135W	-0.432977	5.99452	1.04364	0.306977	0.99933
YBL105C	-0.263984	8.37073	1.04215	0.307322	0.99933
YLR284C	0.297588	7.36395	1.04191	0.307377	0.99933
YGL098W	0.400119	6.16457	1.04182	0.307397	0.99933
YNL289W	1.00714	4.45834	1.04173	0.307419	0.99933
YER144C	-0.273495	8.39112	1.04169	0.307429	0.99933
YGL010W	-0.410982	6.1033	1.04164	0.30744	0.99933
YHR005C-A	0.389311	6.28697	1.04136	0.307506	0.99933
YDL180W	0.327167	6.83279	1.03986	0.307854	0.99933
YLR102C	-0.429824	6.35264	1.03986	0.307854	0.99933
YJR105W	-0.285147	7.53162	1.03963	0.307908	0.99933
YLR309C	-0.293559	7.34939	1.03821	0.308238	0.99933
YLR024C	-0.4578	6.22494	1.03779	0.308336	0.99933
YFR001W	0.3606	6.46673	1.03609	0.308732	0.99933
YDL156W	-0.762105	4.76246	1.03477	0.309041	0.99933
YOL048C	0.361315	7.73506	1.03255	0.30956	0.99933
YCL027W	-0.832577	4.47419	1.03191	0.309711	0.99933
YPR184W	0.264433	9.4655	1.03003	0.310152	0.99933
YMR013C	1.21008	4.17891	1.02876	0.310451	0.99933
YPL043W	0.430425	6.69406	1.0252	0.311288	0.99933
YDR111C	0.251861	8.38899	1.02296	0.311818	0.99933
YGR002C	0.366166	6.53275	1.02243	0.311944	0.99933
YNL107W	0.508608	5.96346	1.02218	0.312002	0.99933
YNL143C	-1.25341	3.95109	1.02022	0.312467	0.99933
YFL041W	-0.25756	8.27559	1.01944	0.312651	0.99933
YKR016W	-0.383471	6.56482	1.01924	0.3127	0.99933
YOR261C	0.327729	6.95084	1.01913	0.312725	0.99933
YCL047C	-0.506539	5.51423	1.01859	0.312854	0.99933
YCR024C	-0.389615	6.27118	1.01571	0.31354	0.99933
YLR031W	-0.709418	4.90218	1.01526	0.313646	0.99933
YEL058W	0.306657	7.15003	1.01485	0.313743	0.99933
YLR342W-A	2.93028	3.22249	1.01467	0.313786	0.99933
YOL077C	-0.312383	6.923	1.01393	0.313963	0.99933
YCR024C-A	-0.281804	7.67232	1.01363	0.314034	0.99933
YBR095C	0.366559	6.65188	1.01188	0.314454	0.99933
YHR111W	0.386943	6.20944	1.01113	0.314632	0.99933
YGL254W	-0.520066	5.44247	1.01104	0.314653	0.99933
YJR032W	-0.444324	5.86165	1.01064	0.314749	0.99933
YKL160W	0.476985	5.66953	1.00976	0.31496	0.99933
YGL110C	0.43828	6.15817	1.00894	0.315156	0.99933
YMR222C	0.565833	5.23257	1.00789	0.315408	0.99933
YER157W	-0.872909	4.47888	1.00735	0.315538	0.99933
YMR161W	0.50854	5.98787	1.00643	0.31576	0.99933
YIL119C	-0.276539	7.69775	1.00565	0.315947	0.99933
YMR092C	0.285362	7.48112	1.00522	0.31605	0.99933
YMR079W	0.408374	6.45776	1.00362	0.316436	0.99933
YPR119W	-1.09606	3.90772	1.00332	0.316508	0.99933
YML091C	0.267887	7.9848	1.00113	0.317037	0.99933
YDL135C	0.381457	6.25521	1.00078	0.317122	0.99933
YDL036C	-0.417772	6.0653	1.0003	0.317239	0.99933
YIL122W	-0.440804	6.51421	0.999276	0.317486	0.99933
YDR541C	0.574229	5.15247	0.998643	0.317639	0.99933
YJR077C	-0.250744	8.28142	0.998414	0.317694	0.99933
YBL107C	0.455988	5.78394	0.99764	0.317882	0.99933
YBR147W	-0.38072	7.61466	0.99559	0.31838	0.99933
YLR267W	0.349961	7.3775	0.994209	0.318716	0.99933
YNL223W	0.340001	6.5915	0.993465	0.318897	0.99933
YFL020C	0.995467	4.30834	0.993404	0.318912	0.99933
YKL056C	-0.265564	8.01936	0.99332	0.318932	0.99933
YNL327W	0.492345	6.01437	0.993277	0.318943	0.99933
YKL193C	0.511281	5.50427	0.993222	0.318956	0.99933
YJL035C	0.53528	5.33035	0.991591	0.319354	0.99933
YNL229C	0.291543	7.24758	0.990917	0.319518	0.99933
YDL014W	-0.285923	7.40654	0.99032	0.319664	0.99933
YOL070C	-0.425094	6.00635	0.990255	0.31968	0.99933
YDL243C	0.953375	4.2638	0.988363	0.320143	0.99933
YDR021W	0.645502	5.12596	0.986649	0.320563	0.99933
YMR262W	-0.745863	5.42707	0.986061	0.320707	0.99933
YFR034C	0.303449	7.23496	0.985673	0.320802	0.99933
YPL217C	0.281254	7.46047	0.983557	0.321322	0.99933
YBR015C	0.272606	7.80447	0.981651	0.321792	0.99933
YBR293W	-0.343137	6.68375	0.981611	0.321801	0.99933
YCR066W	0.413421	6.13776	0.981395	0.321855	0.99933
YMR320W	0.999699	4.10495	0.981129	0.32192	0.99933
YGR106C	0.330133	6.68535	0.980861	0.321986	0.99933
YER029C	0.696414	5.07916	0.980739	0.322016	0.99933
YGR143W	0.290079	9.18641	0.979848	0.322236	0.99933
YLR121C	-0.330713	6.70724	0.979292	0.322374	0.99933
YIL048W	-0.288805	7.4285	0.979144	0.32241	0.99933
YPL183C	0.462563	5.97409	0.979069	0.322429	0.99933
YJL084C	0.249167	8.26474	0.978865	0.322479	0.99933
YDR077W	0.356944	10.8457	0.978378	0.3226	0.99933
YLR426W	0.42327	6.05554	0.978288	0.322622	0.99933
YER111C	0.501186	5.86623	0.977987	0.322696	0.99933
YDR475C	0.364755	6.95171	0.977053	0.322927	0.99933
YIL079C	-0.321452	6.74925	0.976577	0.323045	0.99933
YOR096W	0.288433	7.43464	0.976221	0.323134	0.99933
YCR012W	0.53795	6.9062	0.974088	0.323663	0.99933
YJL207C	0.29649	7.04499	0.973287	0.323862	0.99933
YJR117W	0.294852	7.1238	0.972331	0.3241	0.99933
YNL278W	-0.266666	7.85056	0.971344	0.324345	0.99933
YIL173W	0.348617	6.89625	0.968015	0.325176	0.99933
YMR128W	-0.299258	6.99526	0.967863	0.325214	0.99933
YNL218W	0.372116	6.2437	0.967672	0.325261	0.99933
YML020W	-0.398133	6.49744	0.967553	0.325291	0.99933
YER107C	-0.326259	6.65342	0.967274	0.325361	0.99933
YIL018W	0.259738	9.18424	0.966954	0.325441	0.99933
YOR374W	0.309163	11.0588	0.965723	0.325749	0.99933
YDR085C	0.318175	6.74404	0.965712	0.325752	0.99933
YNR055C	-0.406935	6.66856	0.965227	0.325873	0.99933
YNL021W	0.543285	5.39768	0.964338	0.326096	0.99933
YIL093C	0.500136	5.54144	0.963567	0.32629	0.99933
YGL134W	-0.318021	6.8663	0.962976	0.326438	0.99933
YDR419W	-0.291458	7.18085	0.962942	0.326447	0.99933
YPR035W	-0.277176	10.6095	0.962942	0.326447	0.99933
YGL148W	-0.257765	8.47326	0.962928	0.32645	0.99933
YDR484W	0.536631	5.28756	0.96282	0.326477	0.99933
YDR119W	0.350601	6.54368	0.96072	0.327006	0.99933
YML109W	-0.36977	6.25064	0.960698	0.327011	0.99933
YHL034C	0.275714	7.52474	0.958649	0.327528	0.99933
YCR023C	0.329425	6.98098	0.958611	0.327537	0.99933
YBR133C	-0.346654	6.90015	0.957809	0.327739	0.99933
YPR145W	-0.29725	11.1858	0.957716	0.327763	0.99933
YCR009C	0.309373	6.92879	0.957594	0.327794	0.99933
YCR059C	0.48341	5.86329	0.956802	0.327994	0.99933
YMR038C	-0.321437	7.04193	0.956782	0.327999	0.99933
YIL004C	-0.708642	4.76313	0.956472	0.328077	0.99933
YIR009W	-0.579394	5.10351	0.956069	0.328179	0.99933
YKL018C-A	0.623766	5.20804	0.954548	0.328564	0.99933
YPL227C	0.452005	5.75111	0.954364	0.328611	0.99933
YOR126C	0.609325	5.0161	0.951889	0.329239	0.99933
YJL200C	-0.239628	9.29951	0.950842	0.329505	0.99933
YBR256C	-0.243125	8.69242	0.949795	0.329772	0.99933
YPL116W	0.310117	6.9505	0.949357	0.329883	0.99933
YPR011C	4.57609	4.58447	0.948915	0.329996	0.99933
YNL112W	-0.242664	9.29825	0.948228	0.330171	0.99933
YMR071C	0.544565	5.96606	0.947209	0.330431	0.99933
YGR204W	-0.237588	9.18497	0.947184	0.330437	0.99933
YAR003W	0.43257	5.97088	0.94641	0.330635	0.99933
YJR090C	-0.304965	6.99608	0.94527	0.330926	0.99933
YHR168W	0.487844	5.57898	0.945243	0.330933	0.99933
YMR101C	-0.449539	5.76764	0.945109	0.330967	0.99933
YFL026W	0.5616	5.28312	0.943853	0.331289	0.99933
YIL026C	-0.385478	6.18234	0.943572	0.331361	0.99933
YNL190W	-0.239508	9.34504	0.943477	0.331385	0.99933
YJL050W	0.330722	7.57251	0.942533	0.331627	0.99933
YLR053C	1.32272	3.63886	0.942347	0.331675	0.99933
YOR204W	-0.238797	8.68739	0.941501	0.331892	0.99933
snR83	-0.878558	4.30936	0.941395	0.331919	0.99933
YLR227W-B	0.303642	6.87581	0.940415	0.332171	0.99933
YLR300W	-0.270203	8.48632	0.939867	0.332312	0.99933
YPR081C	-0.289825	7.06432	0.939815	0.332325	0.99933
YDR465C	0.311624	6.79205	0.939631	0.332373	0.99933
YBR031W	0.296703	8.91276	0.939319	0.332453	0.99933
YDL138W	-0.334447	6.65526	0.938677	0.332618	0.99933
YIL019W	0.481164	5.66446	0.93741	0.332945	0.99933
YAL036C	-0.342569	6.60697	0.936784	0.333106	0.99933
YNL111C	-0.29276	7.08406	0.936705	0.333127	0.99933
YOR216C	0.457539	5.68176	0.936102	0.333282	0.99933
YOR321W	-0.348275	6.74429	0.935758	0.333371	0.99933
YJL160C	-0.84241	4.34196	0.935637	0.333402	0.99933
YAR008W	-0.504663	5.50103	0.935286	0.333493	0.99933
YBR218C	-0.248102	9.7811	0.935182	0.33352	0.99933
YDL130W	0.337161	7.7035	0.935095	0.333542	0.99933
YBL003C	0.529425	5.30187	0.935065	0.33355	0.99933
YAL011W	0.345384	6.60538	0.93425	0.333761	0.99933
YNL225C	-0.389081	6.40664	0.933452	0.333968	0.99933
YMR243C	-0.243157	8.94219	0.933114	0.334055	0.99933
YLR116W	-0.298366	6.91273	0.931559	0.334458	0.99933
YEL017W	0.420284	5.9204	0.93107	0.334585	0.99933
YMR247W-A	-2.00151	1.59763	0.930655	0.334693	0.99933
YPR028W	0.281549	7.63195	0.929796	0.334916	0.99933
YBR024W	-0.345393	6.41585	0.929512	0.33499	0.99933
YLR215C	-0.422567	6.27351	0.929485	0.334997	0.99933
YEL017C-A	0.302179	6.88065	0.928969	0.335131	0.99933
YAL038W	-0.245423	8.19167	0.928394	0.335281	0.99933
YKL159C	-0.46241	5.63187	0.926144	0.335867	0.99933
YDR360W	-1.70238	2.98218	0.925994	0.335906	0.99933
YGR113W	0.344672	6.41249	0.925579	0.336014	0.99933
YPL075W	-0.276784	7.38095	0.924784	0.336222	0.99933
YNL212W	-0.243702	8.16005	0.924592	0.336272	0.99933
YML023C	0.320719	6.78217	0.924534	0.336287	0.99933
YER016W	0.380399	6.1536	0.923806	0.336477	0.99933
YML111W	-0.388895	6.28084	0.922858	0.336726	0.99933
YBR103W	0.345121	6.51311	0.922503	0.336819	0.99933
YLL023C	0.28312	7.26736	0.921928	0.336969	0.99933
YPL239W	-0.487405	5.93454	0.921011	0.33721	0.99933
YJR115W	-1.12236	3.71814	0.920853	0.337251	0.99933
YER139C	-0.425544	5.9535	0.920082	0.337453	0.99933
YOL034W	0.320113	6.80548	0.918167	0.337957	0.99933
YAL037W	-0.545019	5.17434	0.917575	0.338113	0.99933
YPR019W	-0.282762	7.16964	0.917414	0.338155	0.99933
YLR461W	1.16026	3.85095	0.916922	0.338284	0.99933
YDR219C	-0.35183	6.54164	0.916787	0.33832	0.99933
YCR100C	0.566339	5.44987	0.916601	0.338369	0.99933
YMR008C	0.260701	7.70921	0.915571	0.33864	0.99933
YMR221C	0.294572	6.94883	0.915077	0.338771	0.99933
YMR134W	0.326896	6.78996	0.915063	0.338775	0.99933
YNL133C	0.59405	5.05292	0.914566	0.338906	0.99933
YDL247W	-0.543582	5.2105	0.914213	0.338999	0.99933
YNL213C	-0.511865	5.51497	0.913015	0.339316	0.99933
YOR168W	-0.331431	6.51126	0.912986	0.339324	0.99933
YHR072W-A	-0.335957	6.71833	0.912732	0.339391	0.99933
YGR278W	-0.34864	6.38187	0.911143	0.339811	0.99933
YCL048W	-0.465169	5.64386	0.911128	0.339815	0.99933
YDL207W	-0.315905	6.6662	0.911085	0.339827	0.99933
YGL079W	0.519641	5.36433	0.910198	0.340062	0.99933
YMR290W-A	-1.46093	2.25789	0.909721	0.340188	0.99933
YIL110W	-0.419069	5.9082	0.90878	0.340438	0.99933
YML034W	-0.287153	7.53448	0.908684	0.340464	0.99933
YHR104W	0.357248	6.91834	0.907528	0.340771	0.99933
YNL064C	0.257526	7.95054	0.906909	0.340936	0.99933
YBR047W	-0.322381	6.86877	0.906325	0.341091	0.99933
YNL306W	0.355444	6.71721	0.906041	0.341167	0.99933
YJR013W	-0.421971	5.86447	0.905508	0.341309	0.99933
YLR460C	0.671961	4.83381	0.901884	0.342277	0.99933
YJL177W	0.335187	7.50166	0.901473	0.342387	0.99933
YBR300C	-3.27118	2.75485	0.899738	0.342852	0.99933
YDR127W	0.235336	9.09309	0.899735	0.342853	0.99933
YPR020W	0.393285	6.15406	0.899311	0.342966	0.99933
YDL131W	-0.238778	8.85138	0.899018	0.343045	0.99933
YGR004W	-0.424208	5.83772	0.898318	0.343233	0.99933
YFR055W	-0.629463	4.95067	0.898272	0.343246	0.99933
YLR202C	2.38614	1.85878	0.898206	0.343263	0.99933
YDR280W	0.363278	6.26482	0.896752	0.343654	0.99933
ITS1-1	0.473806	5.95088	0.896057	0.343841	0.99933
YOR265W	-0.701116	4.7317	0.894498	0.344261	0.99933
YCR098C	0.471238	5.52023	0.89314	0.344628	0.99933
YKL059C	-0.385161	6.28484	0.89204	0.344925	0.99933
YAL060W	-0.280278	7.1645	0.891975	0.344943	0.99933
YNR054C	0.562673	5.48242	0.891535	0.345062	0.99933
YJL095W	0.358056	6.62024	0.89134	0.345114	0.99933
YGR280C	-0.312069	6.81733	0.891227	0.345145	0.99933
YDL167C	0.337846	6.65338	0.891047	0.345194	0.99933
YMR113W	0.63901	5.04685	0.890762	0.345271	0.99933
YGL027C	-0.265248	7.56463	0.890234	0.345414	0.99933
YEL022W	0.353779	6.43546	0.889209	0.345692	0.99933
YCR039C	-0.598055	5.08052	0.889072	0.345729	0.99933
YNR049C	0.429117	5.9293	0.888976	0.345755	0.99933
YGR083C	0.305662	6.93681	0.88662	0.346395	0.99933
YJR009C	-0.233626	9.30347	0.884284	0.347031	0.99933
YHR196W	0.425953	5.95665	0.884241	0.347043	0.99933
YLR212C	0.386439	6.04909	0.88369	0.347193	0.99933
YDR057W	-0.308902	6.84282	0.88201	0.347652	0.99933
YJL109C	0.334762	7.34802	0.881017	0.347923	0.99933
YLR264C-A	1.18516	3.94352	0.880789	0.347986	0.99933
YGR109W-B	-0.285893	7.00503	0.880152	0.34816	0.99933
YOL078W	-0.336282	6.42866	0.879329	0.348385	0.99933
YOR157C	0.331708	6.45022	0.879017	0.348471	0.99933
YOL031C	-0.467069	5.5471	0.878572	0.348593	0.99933
YJR033C	0.294278	6.95034	0.878044	0.348738	0.99933
YJL029C	0.408296	6.02809	0.877802	0.348804	0.99933
YIL047C	0.239104	8.17751	0.876771	0.349088	0.99933
YCR071C	0.500394	5.34418	0.873969	0.349859	0.99933
YGR156W	0.648836	5.46133	0.87358	0.349966	0.99933
YIR008C	0.59468	5.25193	0.873319	0.350038	0.99933
YDR399W	0.376795	7.13408	0.873087	0.350102	0.99933
YBR200W	0.269945	7.57374	0.871381	0.350573	0.99933
YJL096W	0.711689	5.06597	0.870441	0.350833	0.99933
YOR281C	0.493912	5.47805	0.870154	0.350913	0.99933
YPR036W	0.263685	7.6227	0.869633	0.351057	0.99933
YPR004C	-0.258959	7.63096	0.869293	0.351151	0.99933
YDR107C	-0.38122	6.06299	0.868329	0.351418	0.99933
YGL244W	0.257736	7.88803	0.867768	0.351574	0.99933
YOR219C	-0.247462	7.85691	0.864615	0.352451	0.99933
YDR311W	0.275622	7.12612	0.864445	0.352498	0.99933
YMR212C	-0.337752	6.53058	0.863775	0.352684	0.99933
YLL063C	0.571827	5.32123	0.862965	0.35291	0.99933
YKL162C-A	-3.46151	3.44066	0.86247	0.353048	0.99933
YPL091W	-0.256831	7.59337	0.862411	0.353065	0.99933
YJL147C	-0.553799	5.17176	0.86196	0.353191	0.99933
YJL006C	0.624632	5.12176	0.860864	0.353497	0.99933
YDR439W	0.490456	5.47321	0.86013	0.353702	0.99933
YDR320C-A	0.604706	5.01345	0.85998	0.353744	0.99933
YBR123C	-0.368094	6.33999	0.859961	0.35375	0.99933
RUF20	-4.02802	1.8105	0.859911	0.353764	0.99933
YDR373W	0.321235	6.51693	0.859055	0.354003	0.99933
YOR155C	-0.358447	6.60391	0.858185	0.354247	0.99933
YCR093W	0.236837	8.22316	0.85742	0.354462	0.99933
YDR066C	1.3589	3.31884	0.856999	0.35458	0.99933
YGL155W	-0.347428	6.32611	0.856641	0.35468	0.99933
YKL103C	0.275744	7.10329	0.856513	0.354716	0.99933
YDL065C	0.312793	6.74652	0.856373	0.354756	0.99933
YCR008W	-0.277642	7.327	0.85622	0.354799	0.99933
YDR143C	-0.272335	7.37382	0.856203	0.354803	0.99933
YMR205C	-0.236932	9.30262	0.85538	0.355035	0.99933
YMR182W-A	3.64259	2.67392	0.854961	0.355153	0.99933
YNL042W	0.485011	5.39444	0.853814	0.355476	0.99933
YLR064W	-0.418205	6.11775	0.852479	0.355852	0.99933
YLR022C	-0.500477	5.55506	0.85145	0.356142	0.99933
YOR249C	0.592712	5.25303	0.851438	0.356146	0.99933
YER172C	0.265387	7.35001	0.850902	0.356297	0.99933
YPL269W	-0.330337	6.55861	0.850184	0.3565	0.99933
YLL033W	-0.699231	4.78415	0.848901	0.356863	0.99933
YOR054C	-0.351861	6.7994	0.848804	0.356891	0.99933
YPR055W	0.386103	6.00965	0.84757	0.357241	0.99933
YLR443W	-0.353052	6.38932	0.847287	0.357321	0.99933
YJR044C	0.286717	7.04266	0.846882	0.357436	0.99933
YMR150C	-0.896599	4.28177	0.845837	0.357733	0.99933
YFR002W	0.287381	6.9434	0.844934	0.357989	0.99933
YNL127W	0.301363	6.95436	0.844508	0.358111	0.99933
YBR211C	-0.370581	6.10557	0.844214	0.358194	0.99933
YPL036W	0.284167	8.08951	0.843966	0.358265	0.99933
YLR243W	0.484836	5.5093	0.843869	0.358293	0.99933
YER043C	0.245	9.05894	0.843176	0.35849	0.99933
YPR001W	0.274176	7.19817	0.843145	0.358499	0.99933
YGL073W	0.274532	7.37582	0.842605	0.358653	0.99933
YER164W	-0.245551	7.99462	0.84164	0.358928	0.99933
YDR285W	0.297511	6.78555	0.841051	0.359096	0.99933
YNL298W	-0.337021	6.3274	0.840369	0.359291	0.99933
YPL167C	0.290902	6.81985	0.840323	0.359305	0.99933
YLR210W	-0.798352	4.4889	0.840087	0.359372	0.99933
YBR014C	0.453087	5.64371	0.83921	0.359623	0.99933
YDR525W	-1.15018	3.41971	0.83864	0.359786	0.99933
YBR233W-A	-0.760114	4.58961	0.838577	0.359804	0.99933
YFL059W	-0.577544	5.41635	0.837622	0.360078	0.99933
YNL131W	-0.283817	7.23003	0.837315	0.360166	0.99933
YGL087C	-0.390781	5.99006	0.836908	0.360283	0.99933
YBR170C	-0.301583	6.94341	0.836471	0.360408	0.99933
YPL212C	-0.271103	7.46214	0.836469	0.360409	0.99933
YGR049W	0.334798	6.81162	0.836176	0.360493	0.99933
YNL009W	-0.279854	7.05277	0.835599	0.360659	0.99933
YCL045C	0.296456	7.3233	0.835573	0.360666	0.99933
YDR150W	0.22309	8.68709	0.834506	0.360973	0.99933
YGL116W	-0.240341	7.94289	0.833702	0.361204	0.99933
YJL033W	0.324842	7.16455	0.8335	0.361263	0.99933
YBR208C	-0.30489	8.69584	0.833091	0.36138	0.99933
YDL222C	0.227974	9.51612	0.833029	0.361398	0.99933
YMR294W	-0.486405	5.56997	0.832703	0.361492	0.99933
YGR053C	0.487101	5.72156	0.832017	0.36169	0.99933
YNL187W	0.387584	6.03291	0.83196	0.361706	0.99933
YNL156C	-0.242455	7.97285	0.830262	0.362197	0.99933
YDL071C	2.80056	3.04024	0.829956	0.362285	0.99933
YGL113W	-0.343578	6.32753	0.829512	0.362414	0.99933
YOR306C	-0.245391	7.75662	0.829138	0.362522	0.99933
YOL057W	-0.278327	6.9994	0.828458	0.362719	0.99933
YLR363C	0.734924	5.24352	0.8277	0.362938	0.99933
YCR025C	0.561716	5.20306	0.827464	0.363007	0.99933
YGR052W	-0.223138	8.71616	0.826017	0.363427	0.99933
YKR038C	-0.318957	6.47851	0.825362	0.363617	0.99933
YHR067W	0.729177	4.53001	0.823153	0.36426	0.99933
YPL041C	-0.717908	4.71559	0.821914	0.364621	0.99933
YDR349C	-0.240445	7.85012	0.820676	0.364982	0.99933
YGR134W	0.331731	6.50586	0.820511	0.365031	0.99933
YHR213W-A	2.18702	2.79911	0.819631	0.365288	0.99933
YGR152C	-0.334368	6.77928	0.818586	0.365594	0.99933
YHR152W	1.0426	3.74856	0.8185	0.365619	0.99933
YJL024C	-0.493676	5.28474	0.816893	0.36609	0.99933
YJR131W	-0.357444	6.66738	0.815598	0.36647	0.99933
YJR001W	0.295598	7.10488	0.815295	0.366559	0.99933
YBR142W	-0.368248	6.09547	0.814383	0.366828	0.99933
YML076C	0.252669	7.67792	0.813882	0.366975	0.99933
YOR144C	-0.460942	5.53811	0.813819	0.366993	0.99933
YJR119C	0.294523	6.78984	0.813092	0.367208	0.99933
YOR344C	-0.256159	7.4276	0.811225	0.367758	0.99933
YGR261C	0.289387	7.06945	0.810933	0.367845	0.99933
YHR190W	-0.236471	8.17578	0.810201	0.368061	0.99933
YGR266W	-0.360302	6.39087	0.80926	0.368339	0.99933
YPR194C	-0.225909	8.30427	0.809234	0.368347	0.99933
YEL051W	-0.320908	7.04506	0.809219	0.368351	0.99933
YNR020C	-0.682832	5.52718	0.808981	0.368422	0.99933
YBR049C	-0.265652	7.38174	0.808906	0.368444	0.99933
YER048C	0.285247	6.82231	0.808727	0.368497	0.99933
YMR321C	2.08483	2.54451	0.80845	0.368579	0.99933
YNL267W	0.250184	7.71534	0.807629	0.368822	0.99933
YDR507C	0.305638	7.02113	0.805889	0.369338	0.99933
YCL054W	0.274111	6.96483	0.803675	0.369997	0.99933
YKL181W	-0.231143	8.03796	0.803506	0.370047	0.99933
YOR145C	-0.28753	6.78143	0.802965	0.370208	0.99933
YBR294W	-0.254256	10.1226	0.802884	0.370233	0.99933
YHL038C	-0.324533	6.54825	0.802065	0.370477	0.99933
YBR041W	-0.327361	6.3857	0.80053	0.370935	0.99933
YER145C	-0.243079	7.78618	0.798788	0.371456	0.99933
YOR083W	-0.722591	4.70083	0.797273	0.37191	0.99933
YLR179C	-0.329136	6.45239	0.796922	0.372015	0.99933
YML037C	0.538845	5.07368	0.796457	0.372155	0.99933
YCR095W-A	3.45216	2.80158	0.795769	0.372361	0.99933
YLR193C	0.310292	6.4989	0.793632	0.373004	0.99933
YBR271W	0.437427	5.57794	0.793414	0.37307	0.99933
YNL210W	0.956427	4.37596	0.792746	0.373271	0.99933
YDR387C	0.307943	6.53338	0.79272	0.373279	0.99933
YPR034W	-0.284689	6.78586	0.792398	0.373376	0.99933
YPR083W	-0.310459	6.49361	0.792121	0.37346	0.99933
YLL016W	0.230277	8.1376	0.791324	0.3737	0.99933
YFR052W	-0.511403	5.37936	0.791076	0.373775	0.99933
[truncated: 3,817 more rows]

## Sheet: Table S1 counts per sample
gene	Pos_1	Pos_2	Neg_1	Neg_2
YDL248W	1098	871	917	1295
YDL247W-A	70	90	0	104
YDL247W	340	12	637	168
YDL246C	975	218	665	191
YDL245C	0	0	0	0
YDL244W	361	531	88	586
YDL243C	382	290	373	46
YDL242W	149	0	0	52
YDL241W	44	158	98	271
YDL240C-A	0	0	0	0
YDL240W	1719	971	1240	830
YDL239C	628	1728	442	1661
YDL238C	534	1054	918	997
YDL237W	1524	1690	1086	1242
YDL236W	1498	683	1686	593
YDL235C	968	881	1151	361
YDL234C	3841	3285	4744	4911
YDL233W	1426	1457	2338	1491
YDL232W	506	507	1027	356
YDL231C	3970	3065	5638	3092
YDL230W	768	767	847	481
YDL229W	32067	7378	49505	3990
YDL228C	126	0	0	0
YDL227C	609	1058	127	111
YDL226C	1307	971	1212	972
YDL225W	1751	1403	2325	679
YDL224C	5430	5452	6485	4038
YDL223C	54909	241097	56264	228139
YDL222C	2875	20907	2590	17445
YDL221W	0	1	0	0
YDL220C	1999	1448	2816	1462
YDL219W	214	111	462	0
YDL218W	5298	14338	5654	13245
YDL217C	1479	1034	1148	826
YDL216C	888	977	795	1233
YDL215C	5202	8217	5526	4733
YDL214C	991	5364	826	4309
YDL213C	2058	1117	2145	471
YDL212W	3372	3645	3678	1886
YDL211C	385	190	1023	134
tG(GCC)D1	0	0	0	0
YDL210W	308	289	391	1
YDL209C	767	495	873	942
YDL208W	2435	956	2340	1237
YDL207W	1755	944	2942	1052
YDL206W	1574	1976	1237	3058
YDL205C	2112	982	2447	1009
YDL204W	8295	51341	5814	46035
YDL203C	2534	2960	3369	2514
YDL202W	1119	246	828	486
YDL201W	1029	1021	1699	358
YDL200C	903	482	1069	478
YDL199C	2065	3115	3753	3251
YDL198C	9100	777	11109	1060
YDL197C	2138	2475	3291	2168
YDL196W	3	0	1	0
YDL195W	8276	7127	13804	5626
YDL194W	2096	2278	1946	2409
YDL193W	943	920	1434	724
YDL192W	2566	1831	3304	1445
YDL191W	7211	1750	9317	2179
YDL190C	2487	2911	2321	3425
YDL189W	1879	608	2805	854
YDL188C	4226	2436	4096	2208
YDL187C	58	175	25	1
YDL186W	0	0	0	0
YDL185C-A	0	0	0	0
YDL185W	6486	5137	10879	7207
YDL184C	1815	1546	2348	1363
YDL183C	761	709	1617	581
YDL182W	10855	2360	16787	1991
YDL181W	1860	1263	1412	2084
YDL180W	2168	1946	2352	1204
YDL179W	221	3	199	0
YDL178W	2457	1529	2034	960
YDL177C	688	470	632	231
YDL176W	1541	1680	1857	1335
YDL175C	805	1043	1750	1066
YDL174C	4460	3146	4243	2107
YDL173W	5676	4708	4772	4978
YDL172C	0	0	123	183
YDL171C	38657	12503	54462	12522
YDL170W	13390	2570	17327	2605
YDL169C	913	1826	564	2169
YDL168W	3599	2287	3801	2100
YDL167C	2319	1002	2779	536
YDL166C	885	112	947	401
YDL165W	931	582	1417	183
YDL164C	1462	1256	1527	1078
YDL163W	0	0	0	0
YDL162C	0	0	0	0
YDL161W	2296	2099	2536	1786
YDL160C-A	303	0	131	79
YDL160C	4674	5687	7782	5163
YDL159W-A	0	0	1	0
YDL159W	1127	1643	1741	1490
YDL159C-B	56	0	0	0
YDL158C	0	0	0	0
YDL157C	363	428	983	52
YDL156W	711	114	1000	228
YDL155W	1571	588	1593	620
YDL154W	939	376	808	751
YDL153C	2250	1274	2020	677
YDL152W	0	0	0	0
YDL151C	0	0	0	0
YDL150W	1606	701	1978	795
YDL149W	2207	3320	2511	3807
YDL148C	1884	1263	4083	554
YDL147W	4221	3210	3849	3827
YDL146W	684	690	661	435
YDL145C	5320	6011	7831	4261
YDL144C	1582	895	751	992
YDL143W	2650	1001	3686	1506
YDL142C	695	704	1201	930
YDL141W	2962	1430	2406	1472
YDL140C	16075	8908	25790	8132
YDL139C	799	455	995	447
YDL138W	1977	987	2514	1478
YDL137W	5049	3477	5819	5787
YDL136W	6915	1581	9474	1780
YDL135C	1499	1619	1524	903
YDL134C	4501	4121	5682	3280
YDL133C-A	2871	2964	3954	2248
YDL133W	1778	988	1650	1307
YDL132W	4375	3387	5998	2077
YDL131W	10060	2771	17024	2338
YDL130W-A	2461	4807	2525	5766
YDL130W	5537	1606	8342	766
YDL129W	2059	1492	2026	1337
YDL128W	6351	6647	6898	4629
YDL127W	507	366	142	524
YDL126C	5707	10681	7603	7738
YDL125C	1530	2103	2046	2353
YDL124W	2363	2823	2107	2718
YDL123W	2562	2157	2932	3205
YDL122W	3593	2836	5548	1673
YDL121C	866	980	1000	1342
YDL120W	996	706	940	640
YDL119C	668	200	493	452
YDL118W	0	0	0	0
YDL117W	1869	705	2847	909
YDL116W	1711	1987	1160	2223
YDL115C	2197	2259	3996	2316
YDL114W-A	0	85	207	0
YDL114W	395	473	555	253
YDL113C	1269	2973	2053	3735
YDL112W	2243	1768	3672	1196
YDL111C	718	998	1249	396
YDL110C	4898	16797	4388	15824
YDL109C	1555	752	1704	477
YDL108W	1225	750	1101	1278
YDL107W	197	488	461	380
YDL106C	1835	2685	1551	2135
YDL105W	699	533	239	131
YDL104C	554	268	284	374
YDL103C	1705	918	2469	1019
YDL102W	1900	1369	2108	685
YDL101C	357	574	297	194
YDL100C	1280	1430	1837	788
YDL099W	1389	2196	2745	2074
YDL098C	1005	681	856	693
YDL097C	2613	3881	2999	2467
YDL096C	0	0	0	0
YDL095W	4102	2851	6397	2256
YDL094C	3	0	105	14
YDL093W	2189	1315	2878	1126
YDL092W	1092	748	2284	1057
YDL091C	1456	2770	1274	1748
YDL090C	990	681	1110	730
YDL089W	1526	1004	1546	1291
YDL088C	2828	2892	3079	2070
YDL087C	147	359	195	410
YDL086W	2618	1849	2289	1719
YDL086C-A	0	0	252	198
YDL085C-A	270	392	166	416
YDL085W	3868	14137	3626	14337
YDL084W	3177	2799	4285	2358
YDL083C	5409	1397	5774	671
YDL082W	4744	1811	7277	559
YDL081C	6490	1108	10366	1743
YDL080C	2775	949	3105	2000
YDL079C	824	1452	1497	1716
YDL078C	5588	6004	4854	5868
YDL077C	2140	1383	2051	1600
YDL076C	1499	2454	1868	2586
YDL075W	4395	1848	7412	1492
snR63	131	73	0	0
YDL074C	2133	3786	2666	2416
YDL073W	2781	2580	3568	929
YDL072C	3162	3135	3905	3480
YDL071C	85	86	190	0
YDL070W	8722	9720	11662	7744
YDL069C	180	155	199	173
YDL068W	102	57	135	81
YDL067C	2967	2805	5276	1663
YDL066W	6931	1569	4716	1345
YDL065C	1671	1774	1428	1690
YDL064W	832	840	1306	397
YDL063C	2017	1459	1749	908
YDL062W	0	0	0	0
YDL061C	3819	803	3588	730
YDL060W	3103	1111	2752	1224
YDL059C	562	568	864	599
YDL058W	2646	2245	3517	2153
YDL057W	977	516	1147	589
YDL056W	1731	2787	1733	2136
YDL055C	29598	3284	44838	3866
tK(UUU)D	127	89	14	33
YDL054C	3150	1560	5484	1732
YDL053C	2632	2574	2808	1985
YDL052C	964	902	917	278
YDL051W	2011	1101	2090	1574
YDL050C	1	92	0	73
YDL049C	2622	1591	3655	1682
YDL048C	2315	1268	1893	1030
YDL047W	2196	2268	4578	2437
YDL046W	2628	3809	4141	4312
YDL045W-A	754	1033	1376	920
YDL045C	2487	1611	1507	1790
YDL044C	754	799	635	1168
YDL043C	203	310	83	535
YDL042C	422	625	406	780
YDL041W	0	0	0	0
YDL040C	1978	1295	2731	1089
YDL039C	1472	210	2305	493
YDL037C	417	4	464	76
YDL036C	1418	359	1798	624
YDL035C	3891	2663	4179	2474
YDL034W	0	1	0	9
YDL033C	938	683	1879	362
YDL032W	0	0	0	0
YDL031W	5160	2505	6758	2562
YDL030W	1270	929	1382	1382
YDL029W	2273	2693	2803	2431
YDL028C	1262	1409	1818	1439
YDL027C	1370	3231	1406	3061
YDL026W	0	0	0	0
YDL025C	4970	3793	6219	2529
YDL025W-A	0	0	0	0
YDL024C	2866	2155	2014	2976
YDL022C-A	75	0	308	176
tA(AGC)D	0	0	0	0
YDL023C	29	0	166	1
YDL022W	6146	13451	6256	10401
YDL021W	1290	1318	1576	1306
YDL020C	4989	7983	7620	7733
YDL019C	5450	7110	4762	6749
YDL018C	690	559	772	697
YDL017W	564	196	642	340
YDL016C	129	214	331	170
YDL015C	1926	2408	1719	2483
YDL014W	3368	1635	5421	1605
YDL013W	3151	3131	3791	2187
YDL012C	1816	1239	2960	1092
YDL011C	0	1	0	0
YDL010W	3169	3540	4569	3741
YDL009C	23	0	0	1
YDL008W	591	398	513	146
tT(AGU)D	0	0	0	0
YDL007C-A	0	0	0	1
tS(AGA)D1	0	62	0	0
YDL007W	3533	2861	3258	2897
YDL006W	730	1216	2169	1043
YDL005C	3026	2512	5059	2989
YDL004W	3501	1435	4561	2391
YDL003W	285	254	1101	110
YDL002C	1268	927	1281	879
YDL001W	1409	791	1788	522
YDR001C	12367	12752	14100	12930
YDR002W	1546	2265	1691	1054
YDR003W	1590	3041	1823	2129
YDR003W-A	475	751	209	476
YDR004W	1768	1308	1641	1336
YDR005C	1179	1734	1071	2003
YDR006C	5893	5268	5915	4629
YDR007W	859	763	774	616
YDR008C	1	1	175	0
YDR009W	651	474	801	556
YDR010C	50	0	0	0
YDR011W	11775	8766	17762	6862
YDR012W	14135	3392	22635	2958
YDR013W	441	515	235	357
YDR014W	627	690	316	963
YDR014W-A	403	1	517	118
YDR015C	0	0	1	0
YDR016C	649	364	375	535
YDR017C	2900	2743	4290	2416
YDR018C	1599	1811	2605	973
YDR019C	5337	4711	5137	6206
YDR020C	359	490	664	267
YDR021W	775	518	1036	175
YDR022C	459	649	1226	530
tV(UAC)D	0	92	186	0
YDR023W	4059	922	2914	1043
YDR024W	0	0	0	0
YDR025W	8289	3028	11279	2048
YDR026C	2599	775	3188	709
YDR027C	3685	3061	3539	2402
YDR028C	6114	5229	7601	4975
YDR029W	0	0	0	0
YDR030C	1358	1293	1363	801
YDR031W	107	735	288	447
YDR032C	1629	2805	1623	2450
YDR033W	381	181	622	205
YDR034C	7622	3771	8262	3599
YDR034C-D	1738	1926	3316	2262
YDR034C-C	0	0	0	0
tL(UAA)D	0	0	0	0
YDR034C-A	0	54	0	0
tQ(UUG)D1	0	0	0	0
YDR034W-B	1128	1405	1384	1768
YDR035W	21933	7114	34884	5248
YDR036C	0	48	0	0
YDR037W	2079	843	3563	770
YDR038C	18292	6250	26964	7562
YDR039C	18367	6712	28579	7988
YDR040C	15195	7415	24366	6165
YDR041W	3918	1609	3908	1370
YDR042C	262	358	115	103
snR47	0	168	95	0
YDR043C	7247	7664	8218	7433
YDR044W	2868	374	5547	557
YDR045C	299	531	464	469
YDR046C	187	416	475	166
YDR047W	1653	1492	2479	1371
YDR048C	1	0	0	2
YDR049W	2170	849	1743	1479
YDR050C	10426	8602	12667	5604
YDR051C	2190	1875	4175	1414
YDR052C	2679	2672	5437	1574
YDR053W	0	0	0	0
YDR054C	4026	5492	4429	4374
YDR055W	1453	461	1756	633
YDR056C	1723	1723	2061	924
YDR057W	1318	1692	2825	1685
YDR058C	763	399	891	259
tR(UCU)D	0	0	0	0
tD(GUC)D	0	0	0	0
YDR059C	3339	1274	5441	1092
YDR060W	3708	2384	4084	1049
YDR061W	1055	1011	1545	1136
YDR062W	4743	2252	4436	2158
YDR063W	566	605	676	1344
YDR064W	11161	2151	17506	3105
YDR065W	230	230	372	257
YDR066C	176	66	0	0
YDR067C	728	964	564	887
YDR068W	1991	973	1085	1626
YDR069C	1030	3800	2167	2960
YDR070C	9899	28568	9590	30096
YDR071C	1037	568	1445	790
YDR072C	1668	1078	2942	1753
YDR073W	1474	1420	1997	853
YDR074W	5771	14204	7243	11179
YDR075W	2818	775	4204	1069
YDR076W	601	378	361	473
YDR077W	40613	22216	60613	10008
YDR078C	474	511	96	307
YDR079W	411	634	430	640
YDR079C-A	169	137	194	174
YDR080W	898	1935	1471	1054
YDR081C	2059	2210	3699	2645
YDR082W	2019	1505	2587	1726
YDR083W	1592	609	2341	1098
YDR084C	772	535	347	778
YDR085C	2388	974	2435	921
YDR086C	1455	1247	1915	1696
YDR087C	966	476	959	385
YDR088C	1062	1365	1245	720
tR(ACG)D	0	132	0	0
YDR089W	2732	2400	2320	1479
YDR090C	1602	574	1838	1155
YDR091C	3738	1434	4145	1297
YDR092W	2217	772	3017	790
YDR093W	4616	2870	5853	3208
YDR094W	0	0	0	0
YDR095C	0	0	1	0
YDR096W	7503	13001	6122	14191
YDR097C	2964	2315	1881	1490
YDR098C	1388	1185	2105	852
tQ(UUG)D2	0	0	0	0
YDR098C-B	1693	2404	1423	1370
YDR098C-A	0	0	0	0
YDR099W	14214	12694	15253	11428
YDR100W	1075	905	819	356
YDR101C	2331	1465	3736	1334
YDR102C	0	0	0	0
YDR103W	3273	1980	4343	1527
YDR104C	3164	1268	3509	1761
YDR105C	1955	2248	3279	1493
YDR106W	0	287	113	8
tI(AAU)D	0	0	0	0
YDR107C	841	894	1406	1222
YDR108W	1237	1032	1809	1164
YDR109C	3467	2293	4279	2105
YDR110W	1963	1624	1563	1295
YDR111C	5654	7603	4921	6462
YDR112W	86	0	0	0
YDR113C	1318	751	2110	185
YDR114C	0	0	0	1
YDR115W	818	943	740	864
YDR116C	1008	912	697	1340
YDR117C	856	1895	1430	864
YDR118W	1103	421	825	710
YDR118W-A	0	46	97	0
YDR119W	1609	1518	1799	949
YDR119W-A	2666	5343	3499	7082
YDR120C	5225	1111	5687	1164
YDR121W	1742	775	2271	1221
YDR122W	4479	7734	3901	7732
YDR123C	3231	1079	4313	2222
YDR124W	615	382	93	438
YDR125C	377	762	799	412
YDR126W	782	526	853	518
YDR127W	14718	4852	16442	3776
YDR128W	2242	2497	2723	2395
YDR129C	6149	7906	7390	7044
YDR130C	583	248	1211	653
YDR131C	1263	720	887	245
YDR132C	451	708	891	983
YDR133C	9012	2664	14597	2446
YDR135C	5607	4885	6323	6853
YDR136C	0	39	0	84
YDR137W	1477	1161	1557	1290
YDR138W	1896	1909	2058	2097
YDR139C	1487	1359	2090	1224
YDR140W	912	994	1039	1094
YDR141C	1811	3024	2171	1807
YDR142C	1127	1036	1598	1446
YDR143C	2344	1846	3237	2468
YDR144C	767	221	1797	99
YDR145W	5449	4949	6113	3502
YDR146C	1540	377	808	510
YDR147W	2635	1903	2942	2283
YDR148C	5924	8237	7970	7352
YDR149C	0	0	0	0
YDR150W	8439	8165	10229	6088
YDR151C	1796	1952	1331	974
YDR152W	1978	436	2431	606
YDR153C	2132	2289	3441	2793
YDR154C	14	191	255	222
YDR155C	7338	9196	6816	8765
YDR156W	619	1097	1353	570
YDR157W	180	1	0	0
YDR158W	30570	3264	35333	2188
YDR159W	2605	2298	1417	767
YDR160W	1102	1511	2563	953
YDR161W	1604	725	2518	899
YDR162C	1746	1219	2613	1097
YDR163W	1628	1257	2301	949
YDR164C	1629	1401	1421	1889
YDR165W	796	547	843	676
YDR166C	2055	2683	2086	2951
YDR167W	1376	1100	1442	1156
YDR168W	1691	1982	1080	2236
YDR169C	4249	6280	3955	3703
YDR169C-A	0	0	0	160
YDR170C	3667	3709	5308	2720
tQ(UUG)D3	0	0	0	0
YDR170W-A	121	169	1	0
YDR171W	3359	8506	4265	7080
YDR172W	4901	3425	4862	2315
YDR173C	508	1708	1774	1143
YDR174W	3778	5708	6064	4889
YDR175C	1280	696	1668	687
YDR176W	1675	2275	2851	2383
YDR177W	2269	1422	3044	2083
YDR178W	2962	5588	5078	5244
YDR179C	135	72	87	53
YDR179W-A	687	550	920	309
YDR180W	989	719	1117	736
YDR181C	1249	990	1004	1401
YDR182W	2207	2389	1859	2375
YDR182W-A	3	80	0	43
YDR183W	590	107	689	126
YDR183C-A	0	0	0	0
YDR184C	1223	250	1489	361
YDR185C	177	201	654	175
YDR186C	12043	11317	14124	9385
YDR187C	0	0	0	1
YDR188W	3381	4479	4122	3397
YDR189W	2819	2916	3043	2506
YDR190C	2321	656	2300	994
YDR191W	339	569	824	691
YDR192C	1098	911	1578	562
YDR193W	84	68	0	0
YDR194C	3439	2415	3669	2664
YDR194W-A	49	0	0	0
YDR195W	2566	877	3458	1169
YDR196C	880	1057	1153	1071
YDR197W	807	1541	1161	550
YDR198C	1394	703	787	257
YDR199W	0	0	0	0
YDR200C	1881	2651	2156	2533
YDR201W	516	503	608	538
YDR202C	1074	1945	1454	1047
YDR203W	0	0	0	0
YDR204W	1251	1720	741	2151
YDR205W	1149	2270	2385	2092
YDR206W	4429	2298	5044	2465
YDR207C	5297	1889	7374	1403
YDR208W	5623	4353	7059	3955
YDR209C	0	0	0	0
YDR210W	650	143	865	117
YDR210W-B	2321	2662	3229	1415
YDR210W-A	0	0	0	0
YDR210C-D	2441	2203	2516	1430
YDR210C-C	0	0	0	0
tI(UAU)D	0	0	0	0
YDR211W	3229	2151	3932	1796
YDR212W	3370	1625	3797	1296
YDR213W	3000	1782	4402	1446
YDR214W	2533	2067	2223	1911
YDR215C	0	0	76	0
YDR216W	6586	15687	8801	13620
YDR217C	2228	2578	3029	2666
YDR218C	383	333	1	241
YDR219C	846	1730	1801	1584
YDR220C	7	0	0	44
YDR221W	2528	1553	2220	1119
YDR222W	338	126	372	281
YDR223W	1858	4979	1898	3897
YDR224C	17514	9136	22372	6947
YDR225W	5024	4042	5804	3400
YDR226W	2946	1693	4423	2606
YDR227W	2259	2582	2824	2084
YDR228C	2447	2234	3732	2995
YDR229W	1278	2326	1374	1608
YDR230W	58	0	0	63
YDR231C	1478	1018	1535	1273
YDR232W	6607	5067	9070	3318
YDR233C	6573	2527	7057	2492
YDR234W	10110	2198	19074	2326
YDR235W	503	800	524	893
YDR236C	1179	1145	795	470
YDR237W	1015	718	564	428
YDR238C	4257	2935	4759	3747
YDR239C	1437	1421	2100	1314
YDR240C	794	562	782	490
YDR241W	58	82	102	0
tY(GUA)D	67	8	63	46
YDR242W	3103	1113	3632	699
YDR243C	645	991	1194	535
YDR244W	2810	2581	3892	1794
YDR245W	2218	1123	2830	1131
YDR246W	1372	519	1572	740
YDR246W-A	67	0	333	77
YDR247W	5735	4969	5314	6573
YDR248C	604	366	1010	363
YDR249C	669	509	1362	1089
YDR250C	0	0	0	0
YDR251W	2588	3491	3825	3309
YDR252W	155	0	478	0
YDR253C	1900	2742	3212	2277
YDR254W	653	239	598	388
YDR255C	971	2993	1094	2207
YDR256C	11984	28456	11318	25082
YDR257C	618	985	793	359
YDR258C	5714	3355	6155	2400
YDR259C	4981	1503	4811	925
YDR260C	510	558	802	388
YDR261C	945	327	637	930
tS(AGA)D2	0	0	0	0
YDR261W-B	1872	2027	2733	2335
YDR261W-A	0	0	0	0
YDR261C-D	495	875	566	277
YDR261C-C	0	0	0	0
tG(GCC)D2	0	97	0	0
YDR262W	5974	8770	5727	8045
YDR263C	97	118	296	112
YDR264C	3411	2337	4337	2449
YDR265W	1280	1616	1285	1300
YDR266C	1413	1046	2198	1069
YDR267C	621	360	858	511
YDR268W	999	426	620	391
YDR269C	0	0	0	0
YDR270W	3873	3874	3837	3515
YDR271C	0	0	0	0
YDR272W	1508	1437	1368	2566
YDR273W	1500	1635	2391	1985
YDR274C	102	93	0	0
YDR275W	4368	3420	4272	3790
YDR276C	6216	10191	7870	8077
YDR277C	2660	1269	3965	1228
YDR278C	0	0	0	0
tE(CUC)D	0	0	0	0
YDR279W	860	158	906	819
YDR280W	1279	1459	1440	722
YDR281C	185	78	179	83
YDR282C	1298	985	1048	1061
YDR283C	4036	2883	3993	3149
YDR284C	1699	1955	1727	1862
YDR285W	2689	1609	2206	1414
YDR286C	141	148	341	295
YDR287W	1502	1133	1700	876
YDR288W	1157	1422	1191	745
YDR289C	1085	1619	1631	1425
YDR290W	0	0	0	0
YDR291W	3045	1985	2769	1946
YDR292C	1512	1573	1583	1053
YDR293C	26079	36954	27322	34562
YDR294C	2862	1991	4211	1822
YDR295C	2013	1070	3183	1085
YDR296W	1134	1026	1595	1289
YDR297W	3847	2393	5644	2584
YDR298C	2643	1701	2929	1291
YDR299W	2081	983	1557	1661
YDR300C	1212	355	1560	772
YDR301W	2656	2183	3945	1376
YDR302W	648	828	595	506
YDR303C	839	1329	876	1017
YDR304C	1618	1449	2560	1142
YDR305C	558	1190	1116	1038
YDR306C	1587	2763	2244	3368
tV(CAC)D	0	0	0	0
YDR307W	906	625	1513	612
YDR308C	845	832	703	721
YDR309C	1263	202	1722	111
YDR310C	7375	4193	6378	2924
YDR311W	1953	2668	2115	1992
YDR312W	1724	1714	997	866
YDR313C	2777	3405	4708	2764
YDR314C	573	418	385	636
YDR315C	264	507	420	266
YDR316W	685	1100	676	615
tF(GAA)D	0	0	0	0
YDR316W-B	3681	3851	3330	2324
YDR316W-A	0	0	0	0
YDR317W	381	291	352	272
YDR318W	463	881	600	1084
YDR319C	321	527	287	646
YDR320C	1846	1457	2075	2496
YDR320C-A	920	697	593	482
YDR320W-B	4	0	5	1
YDR321W	1202	454	920	95
YDR322W	848	725	1482	747
YDR322C-A	1995	1783	1753	1167
YDR323C	445	695	1234	654
YDR324C	1615	374	1218	794
YDR325W	1969	749	3108	395
YDR326C	2144	1087	2044	1014
YDR327W	56	0	0	0
YDR328C	2236	2280	2585	2800
YDR329C	3090	3379	4022	4605
YDR330W	1817	2774	2365	4780
YDR331W	1187	894	1522	701
YDR332W	721	1817	1278	1104
YDR333C	1339	1329	2535	1670
YDR334W	2792	1873	4355	1271
YDR335W	5044	6135	5734	4097
YDR336W	1296	761	1055	697
YDR337W	871	1266	1322	956
YDR338C	1888	1352	2581	1196
YDR339C	1325	610	1357	416
tX(XXX)D	0	1	0	0
YDR340W	0	12	12	20
YDR341C	10180	2960	11012	2585
YDR342C	404	1401	519	191
YDR343C	287	1385	341	56
YDR344C	59	2	0	73
YDR345C	1101	813	1498	585
YDR346C	2815	1766	3129	1823
YDR347W	1640	1114	1460	1421
YDR348C	2846	1642	4233	960
YDR349C	4339	2647	6332	2815
tM(CAU)D	0	0	0	0
YDR350C	2723	2368	3190	2642
YDR351W	3478	2590	5105	2888
YDR352W	770	679	726	467
YDR353W	2554	2279	3998	1437
YDR354W	4824	1061	4758	1027
YDR354C-A	0	0	0	0
YDR355C	0	0	0	0
YDR356W	1598	1182	1757	1514
YDR357C	1349	649	878	678
YDR358W	1256	3199	1177	3933
YDR359C	4559	3831	6723	2911
YDR360W	0	0	0	0
YDR361C	1454	991	1463	1067
YDR362C	2227	1513	3283	1508
YDR363W	1158	1848	955	1737
tK(CUU)D1	0	0	0	0
YDR363W-A	1060	1915	1762	886
YDR364C	2016	1964	2072	1683
YDR365C	1992	1277	2806	1238
YDR365W-A	0	0	0	0
YDR365W-B	771	1460	1219	622
YDR366C	2	4	2	194
YDR367W	807	783	376	825
YDR368W	1593	1813	1630	1418
YDR369C	689	1942	473	975
YDR370C	1723	1510	1356	619
YDR371W	882	603	1341	480
YDR371C-A	0	0	0	0
YDR372C	4932	3431	4972	3285
YDR373W	1418	1630	1382	1143
YDR374C	921	794	954	626
YDR374W-A	689	444	819	462
YDR375C	1771	1527	1673	1184
YDR376W	1270	710	1356	854
YDR377W	2840	1006	3795	901
YDR378C	1226	1197	880	896
YDR379W	1943	1271	3620	1947
YDR379C-A	2401	3052	1494	4258
YDR380W	9929	2857	14403	3319
YDR381W	28203	18428	34198	16224
YDR381C-A	1785	719	1761	512
YDR382W	10523	2011	14365	1238
YDR383C	922	630	360	461
YDR384C	8130	6965	8976	6683
YDR385W	35109	11045	48794	8828
YDR386W	1127	995	1081	686
YDR387C	1726	1341	1891	984
YDR388W	2819	4327	3684	4269
YDR389W	4918	5188	7923	3836
YDR390C	1304	1569	3019	559
tG(CCC)D	0	0	0	0
YDR391C	1329	346	1292	442
YDR392W	1312	773	1180	720
YDR393W	1465	680	2133	1121
YDR394W	2481	2484	4719	2162
YDR395W	3565	1344	3532	1133
YDR396W	88	0	107	0
YDR397C	2844	1902	3030	2245
YDR398W	2860	605	3829	438
YDR399W	3140	1708	4896	674
YDR400W	1075	891	1746	1089
YDR401W	314	142	201	144
YDR402C	56	125	0	44
YDR403W	470	296	482	364
YDR404C	1585	1499	1443	1197
YDR405W	1880	1696	3407	1885
YDR406W	7414	6060	7561	4636
YDR406W-A	41	63	3	2
YDR407C	2029	1731	3280	985
YDR408C	2178	2056	3128	1780
YDR409W	1491	1762	2266	1844
YDR410C	1029	964	509	255
YDR411C	952	1132	1411	764
YDR412W	1538	893	873	688
YDR413C	0	0	0	0
YDR414C	424	267	511	252
YDR415C	1250	614	2511	1095
YDR416W	1785	936	1599	622
YDR417C	61	1	0	3
YDR418W	7050	1068	8838	1982
YDR419W	1023	955	2207	1066
tS(AGA)D3	0	0	0	0
YDR420W	6641	3373	9042	4475
YDR421W	2980	3094	3333	1555
YDR422C	1991	2168	1717	1179
YDR423C	1410	1136	1992	1343
YDR424C	331	1011	247	447
YDR425W	317	1696	1497	1342
YDR426C	0	0	0	0
YDR427W	1487	2011	1088	1949
YDR428C	173	0	370	86
YDR429C	2817	2187	2665	1544
YDR430C	1612	1955	2325	1755
YDR431W	0	0	0	0
YDR432W	9142	15526	14862	13621
YDR433W	94	427	319	848
YDR434W	1343	1702	1887	1021
YDR435C	1036	919	1099	1363
YDR436W	3160	3112	2401	3019
YDR437W	404	193	192	414
YDR438W	1029	1093	545	816
YDR439W	820	811	947	405
YDR440W	1419	623	1371	878
YDR441C	3330	3459	3634	2727
YDR442W	110	0	208	1
YDR443C	2524	2906	4408	2013
YDR444W	1314	487	2656	367
YDR445C	0	0	0	0
tK(CUU)D2	0	0	0	0
YDR446W	589	103	565	0
YDR447C	5018	2242	5421	1429
YDR448W	1190	551	1352	623
YDR449C	700	546	806	591
YDR450W	5090	2490	6861	1880
YDR451C	189	126	129	73
YDR452W	4616	4357	4418	4867
YDR453C	304	62	875	361
YDR454C	2855	479	2888	435
YDR455C	0	0	0	0
YDR456W	3606	3419	3841	3591
YDR457W	6246	4634	6923	3697
YDR458C	2257	2883	2599	1806
YDR459C	2717	1276	2859	1001
YDR460W	1132	1341	1632	1058
YDR461W	581	294	944	127
YDR461C-A	1926	1945	830	2266
YDR462W	906	837	486	866
YDR463W	5855	6271	6763	6970
YDR464W	5189	3817	7028	2684
YDR464C-A	0	0	0	0
YDR465C	3289	822	3479	573
YDR466W	3384	3684	3885	3832
YDR467C	81	2	0	0
YDR468C	1142	758	1462	1383
YDR469W	725	404	724	534
YDR470C	1549	2245	1387	2470
YDR471W	4103	1317	5074	847
snR13	0	0	0	59
YDR472W	792	447	685	647
YDR473C	1373	1474	1853	1150
YDR475C	3222	1619	1969	1655
YDR476C	1228	874	696	715
YDR477W	3009	3635	3861	2720
YDR478W	384	571	605	179
YDR479C	1682	1611	2056	2562
YDR480W	803	812	1729	480
YDR481C	2910	2688	5629	2520
YDR482C	1948	1055	1855	1597
YDR483W	8715	6755	10950	6292
YDR484W	526	910	476	531
YDR485C	3062	1959	3567	2354
YDR486C	1194	752	1165	840
YDR487C	4614	2789	4414	1574
YDR488C	984	633	1376	675
YDR489W	596	597	579	193
YDR490C	2924	3189	4309	4233
YDR491C	2	90	0	0
YDR492W	3509	10512	6508	10879
YDR493W	741	296	1226	192
YDR494W	1250	2006	1336	1255
YDR495C	1049	1561	739	1433
YDR496C	2004	987	2755	700
YDR497C	9812	4346	12705	3723
YDR498C	1079	1220	1872	1667
YDR499W	2163	1343	1937	2099
YDR500C	6331	2424	7543	1603
YDR501W	268	3	243	0
YDR502C	4913	3040	9021	3180
YDR503C	530	54	725	205
YDR504C	887	1727	1109	1549
YDR505C	5152	6937	6851	7778
YDR506C	1285	643	1079	621
tL(CAA)D	0	0	0	0
YDR507C	3572	1205	2443	1035
YDR508C	2615	1248	4162	877
YDR509W	14	3	25	2
YDR510W	2821	1504	2155	2602
YDR510C-A	0	0	0	0
YDR511W	302	746	532	548
YDR512C	369	396	488	266
YDR513W	2194	5309	2220	4847
YDR514C	1114	334	898	534
YDR515W	1391	885	811	936
YDR516C	3070	5019	3406	4280
YDR517W	2475	977	3637	1809
YDR518W	625	1295	1552	1149
YDR519W	1409	376	1335	575
YDR520C	1187	1544	1118	1146
YDR521W	0	0	109	0
YDR522C	18	107	203	235
YDR523C	910	780	1568	765
YDR524C	1980	1830	2877	1954
YDR524W-C	235	59	193	145
YDR524C-B	63485	28737	116801	26484
YDR524C-A	0	0	0	0
YDR525W	0	0	0	0
YDR525W-A	4576	5590	3577	6733
YDR526C	0	19	0	0
YDR527W	3018	2902	4232	3100
snR84	0	0	0	0
YDR528W	793	296	912	220
YDR529C	7662	4887	9073	3718
YDR530C	2869	1778	3538	1434
YDR531W	1877	1204	1591	850
YDR532C	850	1140	931	1466
YDR533C	2509	3981	2583	3670
YDR534C	1863	926	1910	697
YDR535C	622	137	428	59
YDR536W	906	1525	967	123
YDR537C	57	0	0	0
YDR538W	1444	933	1219	487
YDR539W	1497	1130	1240	513
YDR540C	3	37	135	0
YDR541C	980	322	870	226
YDR542W	535	165	423	375
YDR543C	148	80	309	0
YDR544C	1	76	221	2
YDR545W	3802	4587	4667	2942
YDR545C-A	1	1	3	2
YOL166W-A	0	0	0	0
YOL166C	0	0	0	38
YOL165C	739	177	981	232
YOL164W-A	0	0	0	0
YOL164W	0	108	1	0
YOL163W	0	0	0	0
YOL162W	0	0	2	0
YOL161C	0	0	1	0
YOL160W	0	0	0	0
YOL159C-A	0	0	0	0
YOL159C	117	0	394	0
YOL158C	1485	523	2107	384
YOL157C	590	643	1145	669
YOL156W	58	128	257	60
YOL155W-A	0	1	0	0
YOL155C	11046	17257	14956	13068
YOL154W	2524	429	3421	1201
YOL152W	2	77	2	80
YOL151W	9766	13123	8130	16523
YOL150C	0	0	1	1
YOL149W	1341	510	481	496
YOL148C	1703	1697	1824	1754
YOL147C	4113	5070	3937	3661
YOL146W	450	251	703	250
YOL145C	2574	1279	3883	1714
YOL144W	1278	744	1375	627
YOL143C	1681	1596	2430	1415
YOL142W	924	882	1614	761
YOL141W	585	233	746	541
YOL140W	17128	1153	26153	1582
YOL139C	3446	2206	4083	1990
YOL138C	2972	3435	3144	2436
YOL137W	999	1022	1202	746
YOL136C	2520	774	3078	1088
YOL135C	1482	972	1915	768
YOL134C	0	44	0	0
YOL133W	2113	1780	2029	2229
YOL132W	328	184	5	81
YOL131W	178	82	0	114
YOL130W	3818	2185	4170	3235
YOL129W	4142	3973	4453	4455
YOL128C	1025	452	1426	202
YOL127W	8624	1756	11675	2234
YOL126C	19966	26112	22712	26662
YOL125W	2299	1357	3876	1365
YOL124C	1456	530	2007	482
YOL123W	16373	11582	26181	12926
YOL122C	905	543	836	766
YOL121C	5198	1483	7431	925
YOL120C	8332	1134	11975	1384
YOL119C	7269	2330	10744	2651
YOL118C	0	0	3	113
YOL117W	1381	834	3113	838
YOL116W	2993	1780	2985	1738
YOL115W	2119	1873	2348	935
YOL114C	216	0	79	69
YOL113W	2068	2113	3219	1959
YOL112W	2991	1997	3703	1293
YOL111C	2358	1446	2570	1718
YOL110W	1667	1957	1658	2511
YOL109W	4934	5285	6038	4482
tG(UCC)O	71	25	0	0
YOL108C	600	845	830	989
YOL107W	200	257	295	123
YOL106W	39	151	0	132
tT(AGU)O1	0	0	0	0
YOL105C	1873	789	3154	970
YOL104C	191	142	437	96
YOL103W-B	271	1337	317	293
YOL103W-A	0	0	0	0
YOL103W	2748	1788	3206	1791
YOL102C	735	1002	1945	1263
YOL101C	101	1307	297	1812
YOL100W	4468	4288	5315	3469
YOL099C	8	0	0	81
YOL098C	2320	816	1691	711
snR58	0	0	0	0
YOL097W-A	0	77	0	126
YOL097C	2909	878	2010	636
YOL096C	594	443	797	595
YOL095C	738	525	1536	944
YOL094C	659	314	327	254
YOL093W	517	333	945	92
YOL092W	3023	1958	3404	2261
YOL091W	154	793	303	461
YOL090W	966	257	1049	335
YOL089C	2519	2655	3594	2073
YOL088C	764	789	2374	639
YOL087C	2400	4765	3136	3128
YOL086W-A	441	132	48	437
YOL086C	14027	22267	16282	16350
YOL085W-A	152	0	0	0
YOL085C	0	286	483	503
YOL084W	16145	20022	11108	19359
YOL083W	6693	10355	7128	9298
YOL083C-A	12	0	0	99
YOL082W	3660	3479	1752	4584
YOL081W	6479	8595	7036	5179
YOL080C	861	528	1115	6
YOL079W	51	0	110	62
YOL078W	1254	1116	2268	1182
YOL077W-A	649	604	1024	394
YOL077C	2143	1446	2969	1769
YOL076W	1049	1212	1473	926
YOL075C	2107	1897	2212	2398
YOL073C	1315	1768	1897	1401
YOL072W	1155	1141	1894	907
YOL071W	2585	4324	1525	3154
YOL070C	1490	496	2114	644
YOL069W	539	184	489	349
YOL068C	2621	3360	3752	3045
YOL067C	799	512	360	385
YOL066C	1925	1659	1757	1886
YOL065C	727	1176	333	1630
YOL064C	6617	1942	6822	2099
YOL063C	1509	2367	2897	2502
YOL062C	2249	1349	3332	1871
YOL061W	4298	1772	6163	1769
YOL060C	4923	6055	5712	4995
YOL059W	2515	2217	2175	3032
YOL058W	102703	2895	149698	2593
YOL057W	2323	1977	3110	1846
YOL056W	804	451	1093	444
YOL055C	1939	966	2185	557
tG(GCC)O1	0	0	0	0
tN(GUU)O1	0	0	0	0
YOL054W	1646	1382	1716	1231
YOL053W	896	611	940	902
YOL052C-A	73209	96846	76903	95924
YOL052C	1579	539	3210	582
snR81	163	0	0	0
YOL051W	11402	13703	16392	12565
YOL050C	0	0	0	4
YOL049W	1667	1819	902	1325
YOL048C	2831	3921	1709	4348
YOL047C	877	0	999	0
YOL046C	0	70	109	0
YOL045W	4975	3429	6436	4157
YOL044W	1090	1417	1538	1149
YOL043C	1908	676	1447	931
YOL042W	1156	1170	1814	1223
YOL041C	963	357	1993	945
YOL040C	13388	2284	18087	2334
YOL039W	3304	1377	4418	370
YOL038C-A	42	0	1	0
YOL038W	2151	2067	1640	1111
YOL037C	0	0	0	1
YOL036W	6469	3034	9064	2123
YOL035C	0	0	0	1
snR50	0	0	0	0
YOL034W	1930	2155	2316	1196
YOL033W	681	695	763	652
YOL032W	986	701	481	912
YOL031C	1115	254	1434	285
YOL030W	6062	1104	9322	570
YOL029C	1192	448	1469	4
YOL028C	786	216	536	314
YOL027C	5716	3492	6802	3059
YOL026C	487	1215	1484	1072
tS(GCU)O	0	0	0	0
YOL025W	817	1871	1274	1699
YOL024W	233	221	323	54
YOL023W	1476	1127	1980	1760
YOL022C	2087	1312	2019	1184
tG(GCC)O2	0	0	110	0
YOL021C	4560	1248	5904	1773
YOL020W	2528	1530	3332	1324
tY(GUA)O	0	0	0	0
YOL019W-A	0	1	0	0
YOL019W	762	117	911	149
YOL018C	1563	1857	1166	1789
YOL017W	357	646	664	227
YOL016C	4586	5997	7132	5071
YOL015W	1953	1324	1517	1149
YOL014W	65	0	0	0
YOL013W-B	0	0	1	0
YOL013W-A	0	4	0	0
tP(UGG)O1	0	0	0	0
YOL013C	1544	2600	1328	3034
YOL012C	1021	1138	1341	1431
YOL011W	5005	3429	6533	3631
YOL010W	3122	1099	1621	510
YOL009C	310	496	655	435
YOL008W	616	641	82	356
YOL007C	807	678	1260	322
YOL006C	4102	2986	4612	3426
YOL005C	1022	913	1572	572
YOL004W	4511	6147	5077	4294
YOL003C	237	293	823	615
YOL002C	1347	2371	2736	3578
YOL001W	1967	1624	1461	1084
YOR001W	1828	1033	2516	1515
YOR002W	1974	1977	2294	2370
YOR003W	1431	250	1918	448
YOR004W	1202	981	1255	960
YOR005C	2737	2638	2699	1791
YOR006C	1075	738	1461	832
YOR007C	3658	2717	3848	2297
tR(ACG)O	0	0	0	0
YOR008C	3590	2897	4554	2949
YOR008C-A	0	0	0	0
YOR008W-B	410	197	466	0
YOR009W	4079	2031	6772	2614
YOR010C	1307	174	1407	298
YOR011W	3858	2006	4821	753
tT(AGU)O2	0	0	0	0
YOR011W-A	0	0	0	0
YOR012W	60	92	0	0
YOR013W	39	0	192	0
YOR014W	3490	5029	4257	5514
YOR015W	939	353	968	505
YOR016C	1732	1105	2520	690
YOR017W	1047	1019	1304	919
YOR018W	1138	2360	1586	2368
YOR019W	1958	6342	800	6202
YOR020C	2410	1880	2586	1397
YOR020W-A	1165	2438	1703	1487
YOR021C	1872	1063	2206	1231
YOR022C	748	892	1256	1113
YOR023C	7873	8294	10257	8391
YOR024W	0	0	0	1
YOR025W	575	409	1030	351
YOR026W	629	646	2014	658
YOR027W	2088	5117	2992	2267
YOR028C	6629	6147	5650	7203
YOR029W	0	0	0	0
YOR030W	3684	2518	3977	2261
YOR032C	1195	638	1505	1679
YOR032W-A	228	443	55	314
YOR033C	1468	1044	1433	1342
YOR034C	3099	2832	4707	3613
YOR034C-A	295	136	208	48
YOR035C	2639	2955	2985	3931
YOR036W	2664	5153	2813	5274
YOR037W	981	860	1870	424
YOR038C	1914	729	1515	1216
YOR039W	1194	1471	1383	1496
YOR040W	1046	469	942	795
snR9	0	145	229	117
YOR041C	0	0	0	0
YOR042W	1740	3141	2153	1554
snR62	0	0	0	0
YOR043W	4517	3800	4935	3076
YOR044W	1256	2675	1403	2247
YOR045W	881	774	1743	1206
YOR046C	1689	860	1970	1265
YOR047C	982	157	1056	103
YOR048C	3207	2059	3734	2144
YOR049C	638	1477	1593	1049
YOR050C	56	0	130	0
YOR051C	1624	259	1890	164
YOR052C	8959	8185	9930	9049
YOR053W	42	0	0	47
YOR054C	2468	3369	4053	2938
YOR055W	70	83	0	0
YOR056C	2151	1178	3698	983
YOR057W	1691	1567	2511	2108
YOR058C	1668	1698	1974	1562
tK(UUU)O	0	0	0	0
YOR059C	2808	1191	2052	2937
YOR060C	367	438	1144	504
YOR061W	1226	1902	2070	2052
YOR062C	887	404	949	760
YOR063W	15815	3776	24514	3176
YOR064C	1336	1020	2496	772
YOR065W	7105	7512	8217	5827
YOR066W	1385	577	2558	223
YOR067C	930	1233	2490	1052
YOR069W	1432	2040	1197	1308
YOR068C	0	171	4	98
YOR070C	2628	2923	3156	2203
YOR071C	1587	1112	2824	714
YOR072W	340	181	184	146
YOR072W-A	210	0	72	215
tP(UGG)O2	0	0	0	0
YOR072W-B	0	0	0	0
YOR073W	939	379	1189	276
YOR074C	256	75	87	71
YOR073W-A	0	0	0	0
YOR075W	1526	759	2034	1877
YOR076C	1204	1192	1455	1280
YOR077W	1060	545	1114	126
YOR078W	1913	1485	3024	971
YOR079C	788	147	531	156
YOR080W	1251	1179	1430	977
YOR081C	2880	2472	2878	1050
YOR082C	0	0	0	1
YOR083W	267	700	441	829
YOR084W	1757	2020	1965	2102
YOR085W	2161	2854	3793	1806
YOR086C	3266	4896	2527	5628
tN(GUU)O2	0	0	0	0
YOR087W	939	1138	568	779
YOR089C	2945	3502	2770	3354
YOR090C	2373	2324	2630	1904
YOR091W	2584	720	2170	855
YOR092W	1002	532	1428	1066
YOR093C	2516	2278	2151	1722
YOR094W	365	362	409	355
YOR095C	766	778	570	473
YOR096W	5122	1154	5786	751
YOR097C	814	618	707	1144
YOR098C	4178	3306	6171	2607
YOR099W	4461	3434	6957	3284
YOR100C	7274	3523	5133	3528
YOR101W	2676	2138	2879	2125
YOR102W	133	0	0	0
YOR103C	468	473	545	477
YOR104W	602	402	938	122
YOR105W	0	1	0	0
YOR106W	1289	491	1788	1070
YOR107W	3650	5733	6465	6396
YOR108W	11629	1341	19945	1375
YOR108C-A	0	0	0	62
YOR109W	2176	1985	3542	2408
YOR110W	1634	910	1432	1599
YOR111W	777	591	399	316
YOR112W	1386	903	1646	459
YOR113W	6139	9654	8558	8052
YOR114W	945	1350	941	2185
YOR115C	679	1039	798	234
YOR116C	5630	2183	7533	2256
YOR117W	3124	2216	3129	1959
YOR118W	1369	2260	1471	2437
YOR119C	1166	685	1002	667
YOR120W	1391	847	2294	445
YOR121C	0	105	0	87
YOR122C	5468	5897	6667	4765
YOR123C	2267	3187	3010	2497
YOR124C	3550	4123	3844	4995
YOR125C	330	571	467	730
YOR126C	492	635	239	258
YOR127W	3347	1588	3587	1331
YOR128C	3613	2855	3761	2839
YOR129C	1467	1095	3183	1036
YOR130C	2774	549	3014	736
tD(GUC)O	0	0	0	0
YOR131C	1013	465	395	257
YOR132W	1781	2412	2141	2532
YOR133W	39673	11574	55460	9217
YOR134W	2362	786	2301	305
YOR135C	78	1	1	0
YOR136W	4419	5031	4657	3992
YOR137C	1374	1127	925	926
YOR138C	3502	2953	3862	3235
YOR139C	0	0	0	1
YOR140W	2569	2364	3838	1931
YOR141C	2159	2672	4639	2721
YOR142W	5257	3053	6437	3222
tG(CCC)O	0	0	105	0
YOR142W-B	781	1194	1196	391
YOR142W-A	0	0	0	0
YOR143C	420	611	445	300
YOR144C	1021	346	1255	561
YOR145C	4134	2529	5112	2647
YOR146W	0	0	0	0
YOR147W	930	1661	1141	1213
YOR148C	1424	1021	1441	975
YOR149C	1429	1266	1648	1670
YOR150W	822	705	1431	1296
YOR151C	5240	3386	5817	3140
YOR152C	1216	2210	863	2403
YOR153W	34205	18949	35519	10384
YOR154W	1920	1711	1773	1874
YOR155C	1432	1191	1440	2062
YOR156C	2261	2200	2647	1829
YOR157C	1195	1772	1185	1247
YOR158W	948	1096	1189	910
YOR159C	509	505	403	382
YOR160W	1034	940	1262	1709
YOR161C	5998	6917	5923	6632
YOR161W-A	0	0	0	0
YOR161W-B	71	0	0	0
YOR161C-C	68	65	116	0
YOR162C	2068	1613	3591	2342
YOR163W	837	953	715	908
YOR164C	1148	534	1134	439
YOR165W	2048	2208	2046	2509
YOR166C	656	527	941	488
YOR167C	2740	752	3843	757
YOR168W	1548	1558	2551	1850
YOR169C	0	0	0	0
YOR170W	1	0	1	4
YOR171C	2310	3042	3030	2598
YOR172W	1335	1100	1892	1948
YOR173W	1485	6226	2686	5069
YOR174W	1692	544	2291	1230
YOR175C	2902	3676	2851	3310
YOR176W	1033	2042	1085	1348
tV(AAC)O	0	0	0	112
YOR177C	1005	1003	1069	739
YOR178C	9588	7906	11682	9190
YOR179C	997	630	687	822
YOR180C	997	1660	1000	794
YOR181W	1593	1978	1640	1992
YOR182C	3248	1862	5207	1873
YOR183W	0	0	0	0
YOR184W	6136	3723	8154	3343
snR36	0	0	0	0
YOR185C	2804	4291	2808	3987
YOR186W	405	734	166	1273
YOR186C-A	0	0	0	0
YOR187W	4019	3674	4503	3314
YOR188W	3054	1555	3850	1665
YOR189W	712	996	1138	340
YOR190W	138	251	60	165
YOR191W	3580	3186	5451	2876
YOR192C	531	1044	911	377
YOR192C-C	1	0	74	2
YOR192C-B	1132	2081	2456	1453
YOR192C-A	0	0	0	0
tM(CAU)O1	0	0	0	0
YOR193W	526	924	637	825
YOR194C	2302	1990	3687	2461
YOR195W	887	816	2387	345
YOR196C	2097	2236	3318	1568
YOR197W	3536	2154	3185	1057
YOR198C	3576	3506	7047	3233
YOR199W	0	0	1	0
YOR200W	75	0	0	0
YOR201C	3868	1035	5625	1395
YOR202W	1422	144	1622	425
YOR203W	62	2	174	0
YOR204W	6516	6007	9142	7078
YOR205C	2591	1266	2405	234
YOR206W	2487	535	2345	1609
YOR207C	4010	2388	6041	1894
YOR208W	3926	3827	5213	3870
YOR209C	4379	4597	4639	2780
YOR210W	534	540	403	1001
YOR211C	3231	2890	2943	2918
YOR212W	880	737	2101	898
YOR213C	2287	1450	3233	1477
YOR214C	0	66	133	188
YOR215C	3800	8748	4365	9829
YOR216C	784	1054	670	777
YOR217W	2514	2395	2250	2030
YOR218C	0	0	174	0
YOR219C	3162	3522	4818	3647
YOR220W	2967	4906	6001	6116
YOR221C	2612	2282	3475	1722
YOR222W	4012	847	5512	875
snR35	156	0	0	183
YOR223W	575	1328	569	1270
YOR224C	1649	680	2769	835
YOR225W	0	0	73	0
YOR226C	4351	2382	3611	2355
YOR227W	9465	6853	9874	4721
YOR228C	845	1711	2151	923
YOR229W	2332	1185	2154	1005
YOR230W	8695	16907	12498	13622
YOR231W	2272	2445	2123	1801
YOR231C-A	0	89	0	87
YOR232W	2673	1198	2781	858
YOR233W	2977	1284	3313	1051
YOR234C	4721	1439	6792	1344
YOR235W	0	0	0	0
snR17a	171	165	110	213
YOR236W	451	203	353	173
YOR237W	1937	739	2547	870
YOR238W	1365	695	2169	1093
YOR239W	2737	1954	2641	1079
YOR241W	1108	1114	1455	1278
YOR242C	270	103	303	106
YOR243C	3127	989	4729	683
YOR244W	2395	717	1641	1693
YOR245C	2761	3650	2337	3124
YOR246C	2725	1400	3357	1031
YOR247W	124	555	0	202
YOR248W	0	0	0	0
YOR249C	860	498	369	638
YOR250C	1129	695	1092	349
YOR251C	1746	1112	1730	1008
YOR252W	827	716	1404	371
YOR253W	714	411	610	774
YOR254C	2865	2154	3355	2497
YOR255W	1	62	0	0
YOR256C	3649	3310	3175	3437
YOR257W	1279	807	1338	1392
YOR258W	191	798	186	475
YOR259C	1837	2131	2106	1789
YOR260W	2124	1788	2104	905
YOR261C	2032	2202	1626	2348
YOR262W	1833	795	1853	1165
YOR263C	0	0	1	0
YOR264W	1213	1136	2311	949
YOR265W	162	246	427	553
YOR266W	651	1115	384	832
YOR267C	7260	5365	8562	4517
YOR268C	1	170	0	162
YOR269W	805	230	1088	149
YOR270C	6174	4491	8758	3993
YOR271C	4366	1106	6926	1416
snR8	187	0	0	42
YOR272W	2712	1003	3188	476
YOR273C	4360	5548	4218	4968
YOR274W	1045	1000	2081	488
YOR275C	2110	3152	3128	2751
YOR276W	1697	757	2067	859
YOR277C	0	0	103	0
snR31	73	73	0	115
snR5	54	0	32	3
YOR278W	778	137	679	333
YOR279C	661	377	645	297
YOR280C	822	357	675	322
YOR281C	1449	380	1640	191
YOR282W	51	82	0	0
YOR283W	2519	1000	4057	945
YOR284W	476	309	1105	224
YOR285W	6662	6501	6761	6283
YOR286W	1656	1181	2237	485
YOR287C	875	329	889	348
YOR288C	1108	1254	888	1395
YOR289W	2324	4728	2386	3070
tA(UGC)O	0	0	0	0
YOR290C	2350	4434	5535	4639
YOR291W	2570	2108	4442	2221
YOR292C	1088	666	593	1093
YOR293W	5286	2738	7763	1581
YOR293C-A	0	0	0	0
YOR294W	3281	2097	1979	1092
YOR295W	336	804	304	487
YOR296W	1989	1521	3459	533
YOR297C	416	744	610	366
YOR298W	519	448	415	318
YOR298C-A	5681	10702	6478	8910
YOR299W	3990	368	2282	222
YOR300W	0	0	0	0
YOR301W	1193	189	674	158
YOR302W	12963	5231	10203	4609
YOR303W	113979	31456	112456	27910
YOR304W	3626	2664	3233	2483
YOR304C-A	586	279	0	389
YOR305W	512	539	883	562
YOR306C	4808	767	6255	1045
YOR307C	2122	1564	2556	1427
YOR308C	1717	1003	1181	774
YOR309C	209	0	194	0
YOR310C	2646	270	3704	527
YOR311C	1647	1278	2818	814
YOR312C	9323	2243	12738	1548
YOR313C	4	341	197	124
YOR314W	0	0	0	1
YOR314W-A	59	0	0	24
YOR315W	2	91	177	1
YOR316C	5577	3094	4325	3314
YOR316C-A	470	100	126	338
YOR317W	10923	12081	11093	11131
YOR318C	756	0	422	0
YOR319W	1487	1554	751	895
YOR320C	1699	1659	1690	1091
YOR321W	1929	1021	2232	1569
YOR322C	3830	2792	5261	2674
YOR323C	2769	1501	3354	1357
YOR324C	2876	2320	3351	1262
YOR325W	111	52	107	62
YOR326W	10678	3470	15129	4235
YOR327C	4142	2899	3526	2833
YOR328W	16980	41490	12257	35078
YOR329C	3876	5918	5824	5675
YOR329W-A	0	0	0	0
YOR330C	2620	2397	3236	2533
YOR331C	2	0	0	0
YOR332W	3574	3237	3938	2745
YOR333C	0	168	0	114
YOR334W	946	297	1663	559
YOR335C	11839	3543	15622	3555
YOR335W-A	0	0	0	0
YOR336W	2749	2300	3541	1862
YOR337W	9581	1315	12352	1534
YOR338W	5896	3327	8103	2889
YOR339C	714	272	1198	414
YOR340C	1263	154	1600	80
YOR341W	7963	1392	9790	1133
YOR342C	2294	899	4361	808
YOR343C	350	138	406	0
YOR343W-B	828	1966	1483	1112
YOR343W-A	0	0	0	0
tM(CAU)O2	76	0	95	0
YOR344C	2399	2775	3675	2978
tP(UGG)O3	51	0	0	0
YOR345C	0	64	313	290
YOR346W	1538	482	1031	442
YOR347C	1706	2306	1832	2327
YOR348C	2136	3546	2950	1788
YOR349W	2454	2240	2191	1405
YOR350C	1366	1264	1411	1125
YOR351C	750	181	312	245
YOR352W	357	1014	650	1113
YOR353C	1519	1187	2590	1043
YOR354C	1441	1549	1899	997
YOR355W	14798	5699	21169	4473
YOR356W	5093	2825	5057	2233
YOR357C	1666	629	2006	1208
YOR358W	1130	1060	1322	482
YOR359W	1735	1457	2912	1377
YOR360C	3965	2481	4220	3440
YOR361C	3167	2125	4970	1843
YOR362C	3333	1423	3887	1867
YOR363C	3233	3597	3872	4295
YOR364W	57	57	116	0
YOR365C	215	191	225	3
YOR366W	157	209	109	241
YOR367W	756	629	619	580
YOR368W	546	481	870	152
YOR369C	10727	1330	15151	884
YOR370C	7451	4814	10529	3717
YOR371C	2518	2235	2581	2266
YOR372C	3437	4013	4773	5056
YOR373W	3161	1115	4147	758
YOR374W	17291	47451	13483	45802
YOR375C	78841	9023	130697	8525
YOR376W	0	4	0	0
YOR376W-A	266	187	559	404
YOR377W	3071	2183	3234	2675
YOR378W	115	1	200	180
YOR379C	70	158	0	97
YOR380W	1162	1001	1970	1044
YOR381W	1441	1333	1796	720
YOR381W-A	187	54	552	108
YOR382W	478	223	1068	354
YOR383C	980	2079	1636	1023
YOR384W	100	121	0	144
YOR385W	1335	925	1695	1035
YOR386W	705	1820	667	1373
YOR387C	2	70	1	1
YOR388C	198	4	110	3
YOR389W	984	497	994	566
YOR390W	686	566	819	781
YOR391C	821	482	760	503
YOR392W	1	0	0	0
YOR393W	553	619	469	317
YOR394W	404	292	531	513
YOR394C-A	1	0	71	0
YOR396W	3804	4521	4658	2939
YOR396C-A	1	2	2	2
YGL263W	586	258	560	79
YGL262W	745	244	244	40
YGL261C	96	127	177	233
YGL260W	0	0	0	0
YGL259W	32	88	88	77
YGL258W-A	127	356	150	149
YGL258W	90	2	271	0
YGL257C	790	604	1046	846
YGL256W	2310	898	2469	1312
YGL255W	2077	893	4745	976
YGL254W	838	528	1178	678
YGL253W	944	1023	1631	245
YGL252C	2695	2976	4278	1469
YGL251C	1000	0	956	511
YGL250W	918	1583	603	1471
YGL249W	251	238	9	967
RME3	480	264	387	715
YGL248W	3185	2620	2287	2378
YGL247W	474	556	662	541
YGL246C	1221	664	1339	397
YGL245W	3828	2774	6671	1988
YGL244W	3863	4289	4724	2775
YGL243W	956	910	1769	621
YGL242C	947	792	830	898
YGL241W	1317	629	1315	697
YGL240W	606	317	1157	140
YGL239C	64	0	0	0
YGL238W	1920	2710	2697	2843
YGL237C	2063	2472	3574	2041
YGL236C	1621	1014	2336	420
YGL235W	0	0	90	1
YGL234W	8764	5086	12950	4330
YGL233W	1740	1995	1714	2045
YGL232W	685	997	536	623
YGL231C	2792	1956	3941	1770
YGL230C	0	0	0	0
YGL229C	450	1873	591	1501
YGL228W	4880	5756	6288	3773
YGL227W	2926	5963	3429	6055
YGL226C-A	634	846	198	194
YGL226W	434	337	777	473
tV(AAC)G3	0	0	0	102
YGL225W	2456	1697	3569	1273
YGL224C	3751	446	4113	386
YGL223C	1181	817	2131	767
YGL222C	2004	763	1560	1142
YGL221C	495	345	1548	325
YGL220W	1105	483	1313	610
YGL219C	4199	3509	5371	2692
YGL218W	0	1	1	5
YGL217C	0	0	0	0
YGL216W	3656	2352	4625	1741
YGL215W	4803	3052	7720	3565
YGL214W	0	0	0	0
YGL213C	1286	1003	1984	1168
YGL212W	855	454	894	247
YGL211W	1386	1274	2829	796
YGL210W	1963	1431	2304	1424
YGL209W	214	277	97	130
YGL208W	2092	2284	2686	2411
YGL207W	4475	3565	4144	4196
YGL206C	3530	5721	4987	6704
YGL205W	9714	15854	9034	13863
tH(GUG)G1	0	0	0	0
YGL204C	277	63	319	81
YGL203C	3099	1170	3764	988
tK(UUU)G1	0	0	0	0
YGL202W	6982	454	12132	375
YGL201C	2456	1068	2032	619
tK(CUU)G1	0	0	102	0
YGL200C	3013	1609	2540	986
YGL199C	281	52	0	85
YGL198W	1198	747	1683	418
YGL197W	6187	8992	7277	7529
YGL196W	2098	2590	2430	3096
YGL195W	5127	1548	6792	1162
YGL194C-A	359	602	599	287
YGL194C	1626	1233	1957	971
RME2	6559	5570	8413	4976
YGL193C	0	0	0	0
YGL192W	258	142	39	2
YGL191W	3502	5622	6802	4343
YGL190C	2130	3111	2772	3706
YGL189C	12536	3839	15087	4030
YGL188C-A	214	78	298	0
YGL188C	630	378	194	584
YGL187C	3334	2533	3152	2762
YGL186C	3367	1869	5353	1275
YGL185C	2019	1017	2294	899
YGL184C	8828	1635	16569	2114
YGL183C	3728	2884	3107	2188
YGL182C	61	210	159	2
YGL181W	2082	1749	2553	979
YGL180W	12733	10340	14385	10751
YGL179C	550	638	993	344
YGL178W	4383	4005	5309	3296
YGL177W	2	2	343	5
YGL176C	719	694	1387	1282
YGL175C	290	276	135	255
YGL174W	716	320	623	255
YGL173C	5662	5078	7983	5442
YGL172W	1996	1330	1396	1384
YGL171W	1528	690	1624	259
YGL170C	85	0	357	91
tK(CUU)G2	0	0	0	0
YGL169W	2385	1101	4021	1006
YGL168W	0	0	0	0
YGL167C	12226	10845	15965	8905
YGL166W	3593	2796	3020	4293
YGL165C	0	110	109	1
YGL164C	1302	872	579	674
YGL163C	4075	2194	5665	1689
YGL162W	338	77	571	417
YGL161C	2203	1722	3055	1371
YGL160W	3588	1575	2189	1432
YGL159W	444	893	396	576
tL(CAA)G1	0	0	0	0
YGL158W	4175	1647	3776	1997
YGL157W	1093	530	961	729
YGL156W	5564	10074	4367	10347
YGL155W	1676	586	3129	595
YGL154C	735	611	835	554
YGL153W	1737	1280	2326	1558
YGL152C	0	0	0	1
YGL151W	1330	1925	1749	1976
YGL150C	4744	4185	5843	3849
YGL149W	11	27	4	23
YGL148W	9116	2712	10643	3392
YGL147C	3727	634	4466	462
YGL146C	1187	830	1348	936
YGL145W	1018	1024	1240	1113
YGL144C	2916	1917	4091	1615
YGL143C	1062	899	2173	574
YGL142C	1806	2011	2834	2537
YGL141W	1997	3221	1755	2040
YGL140C	4021	3254	4571	2524
YGL139W	7461	3693	5935	4178
YGL138C	143	0	94	1
YGL137W	3886	2668	4961	2790
YGL136C	2055	1378	1645	1534
YGL135W	10646	2114	13536	1841
YGL134W	2313	1200	3043	1537
YGL133W	3925	1929	4269	2314
YGL132W	0	0	67	0
YGL131C	1418	1020	2387	889
YGL130W	1551	1221	1730	869
YGL129C	1448	1304	1679	1485
YGL128C	2179	984	2692	1326
YGL127C	2159	1889	3391	2522
YGL126W	2198	2556	3058	1431
YGL125W	9607	4057	15116	3865
YGL124C	1415	479	1968	917
YGL123W	16600	3678	22748	1581
YGL123C-A	121	0	70	1
YGL122C	5028	3623	5574	3415
YGL121C	2068	2155	1115	1516
YGL120C	3736	1752	7675	666
YGL119W	1629	972	3269	1476
tW(CCA)G1	0	31	0	0
YGL118C	0	0	0	0
YGL117W	21655	5126	23329	4158
YGL116W	7103	712	10963	730
YGL115W	602	1118	1118	868
YGL114W	3327	3131	4944	2823
YGL113W	1262	926	1883	1374
YGL112C	2286	1543	3467	2366
YGL111W	1978	646	1971	897
YGL110C	1708	894	1081	943
YGL109W	0	0	0	0
YGL108C	452	210	714	50
YGL107C	1821	2148	2502	1548
YGL106W	1268	1043	1567	465
YGL105W	2378	1576	3363	1178
YGL104C	985	950	741	1055
YGL103W	21996	4083	33993	4283
YGL102C	109	72	79	97
YGL101W	1297	518	1530	557
YGL100W	1498	1285	2205	983
YGL099W	2043	920	2385	687
snR82	75	193	446	0
YGL098W	1456	1207	1298	869
tH(GUG)G2	0	0	0	0
YGL097W	1979	831	1234	716
YGL096W	3307	4073	4257	4366
tE(UUC)G1	77	0	0	0
YGL095C	2689	1899	2289	908
YGL094C	2487	1347	2038	1564
YGL093W	2271	1355	2243	1771
YGL092W	1840	2173	1959	1276
YGL091C	1046	1653	1646	1060
YGL090W	1279	973	956	1796
YGL089C	61	242	270	49
YGL088W	0	1	1	0
snR10	24	0	100	0
YGL087C	939	824	1642	856
YGL086W	1248	851	904	1005
YGL085W	942	397	935	750
YGL084C	2390	2784	2020	2180
YGL083W	1638	1167	1210	1085
YGL082W	2036	2652	3259	2233
YGL081W	659	285	393	215
YGL080W	1445	1267	2203	1651
YGL079W	476	991	536	498
YGL078C	2783	946	3625	951
YGL077C	2487	1153	2988	729
YGL076C	11413	2081	13759	1148
snR39	0	56	0	128
snR39B	0	0	0	0
YGL075C	676	795	1020	428
YGL074C	0	0	73	0
YGL073W	4803	3989	6172	2769
YGL072C	0	0	2	0
YGL071W	1506	1302	1477	832
YGL070C	1287	639	1468	663
YGL069C	0	82	0	0
YGL068W	1501	1129	1519	1063
YGL067W	1595	637	2091	336
YGL066W	4540	2769	7387	3267
YGL065C	583	520	774	332
YGL064C	709	532	1061	88
YGL063W	540	331	895	326
YGL063C-A	48	0	0	116
YGL062W	39960	14989	33802	12408
YGL061C	530	657	1235	445
YGL060W	711	859	809	1051
YGL059W	3306	3807	6927	5306
YGL058W	704	741	1608	891
YGL057C	1258	736	1382	890
YGL056C	10984	10391	12483	9472
YGL055W	15021	44929	23492	40397
YGL054C	1934	1334	852	1020
tE(UUC)G2	0	0	0	0
YGL053W	0	246	0	1
YGL052W	0	96	0	0
YGL051W	0	1	0	0
tR(UCU)G1	0	0	0	0
YGL050W	863	480	888	406
YGL049C	2321	1945	2469	804
YGL048C	1858	2820	3173	1604
YGL047W	387	460	320	666
tV(AAC)G1	74	0	0	0
YGL045W	4403	2089	4909	1781
YGL044C	1640	566	1911	909
YGL043W	1346	1292	1409	1249
YGL042C	0	0	0	0
YGL041C-B	0	0	0	70
YGL041W-A	744	285	920	314
YGL041C	0	0	0	2
YGL040C	1391	1221	2909	1087
tL(CAA)G2	85	0	0	0
YGL039W	428	322	548	170
YGL038C	3270	4802	4151	3762
YGL037C	6863	9456	9108	8497
YGL036W	2841	3577	3799	2848
YGL035C	4687	1133	6693	1068
YGL034C	0	0	1	1
YGL033W	437	119	420	557
YGL032C	879	366	652	413
YGL031C	6031	1105	6890	595
YGL030W	9077	2181	13096	1117
YGL029W	813	579	913	187
tF(GAA)G	0	0	0	0
YGL028C	1640	1500	1695	1256
YGL027C	3595	2158	5595	2068
YGL026C	17465	4884	25649	5694
YGL025C	2604	1795	2799	1951
YGL024W	42	0	125	57
YGL023C	5530	3892	6372	2732
YGL022W	5445	2719	7623	2760
YGL021W	1431	605	1902	1027
YGL020C	2127	1072	1501	882
YGL019W	1992	1252	1872	789
YGL018C	1069	1258	1403	911
YGL017W	1296	1224	1092	690
YGL016W	1083	753	1203	604
YGL015C	0	39	65	0
YGL014W	4154	3686	5827	4220
YGL014C-A	0	0	0	0
YGL013C	4661	1810	5581	2274
YGL012W	9974	2168	14235	2227
YGL011C	3214	3186	2025	2810
YGL010W	219	821	775	1077
YGL009C	164643	38929	222724	37954
YGL008C	8682	4560	11907	2520
YGL007C-A	67	63	105	210
YGL007W	71	0	0	0
YGL006W-A	108	144	0	141
YGL006W	6859	11318	9962	10693
YGL005C	653	270	440	765
YGL004C	1281	678	1293	839
YGL003C	2366	2657	3988	2212
YGL002W	1125	1211	1624	570
YGL001C	2083	4296	3324	5037
YGR001C	1088	621	2439	1053
YGR002C	1955	1436	1486	1322
YGR003W	2010	1476	2429	1100
YGR004W	687	650	1520	763
YGR005C	2715	2683	3040	3307
YGR006W	488	134	174	45
YGR007W	1603	340	2246	442
YGR008C	976	5336	755	3865
YGR009C	4003	2608	5346	3527
YGR010W	1017	514	897	1015
YGR011W	120	0	315	127
YGR012W	1268	593	2592	796
YGR013W	2366	2068	2756	1670
YGR014W	3618	1986	4516	1849
YGR015C	589	722	1641	501
YGR016W	246	277	272	0
YGR017W	3186	1549	3095	688
YGR018C	107	0	1	0
YGR019W	3371	3666	4060	2992
YGR020C	2919	1583	3330	1813
YGR021W	1133	400	431	258
YGR022C	204	705	166	470
YGR023W	2158	1804	2549	1594
tD(GUC)G1	0	0	0	0
YGR024C	665	853	1176	809
YGR025W	0	13	0	1
YGR026W	1027	2349	1057	1798
YGR027C	13086	3671	17741	3100
YGR027W-A	0	0	0	0
YGR027W-B	197	1130	715	237
tE(UUC)G3	0	0	0	0
YGR028W	3121	2206	3233	2218
YGR029W	1845	902	1998	513
tD(GUC)G2	21	0	0	0
snR46	0	0	0	0
YGR030C	168	380	43	233
YGR031W	1517	606	2103	388
YGR031C-A	1	0	0	72
YGR032W	64276	54547	81754	53645
YGR033C	1121	1599	2234	714
YGR034W	7887	1058	8527	464
YGR035C	1836	3096	3075	1718
YGR035W-A	0	0	0	0
YGR036C	948	765	1119	843
YGR037C	5900	3673	5411	3989
YGR038W	1025	297	1738	913
tS(AGA)G	0	0	0	0
YGR038C-B	5187	5391	5600	3005
YGR038C-A	0	0	0	0
YGR039W	0	62	0	0
YGR040W	1422	819	2284	1136
YGR041W	191	25	77	373
YGR042W	1314	1055	1377	1537
YGR043C	3038	7283	3562	5408
YGR044C	2678	2405	1790	2062
YGR045C	54	0	0	41
YGR046W	3669	5983	4659	4653
YGR047C	1923	927	3044	1647
YGR048W	1531	1418	961	903
YGR049W	1902	914	1699	855
YGR050C	216	453	844	91
YGR051C	199	0	0	118
YGR052W	4001	8442	4643	9473
YGR053C	1063	794	508	536
YGR054W	3297	2052	3188	1546
YGR055W	2604	1898	5582	2126
YGR056W	1837	2125	3802	1698
YGR057C	620	977	1208	639
YGR058W	2624	1279	1790	679
YGR059W	147	10	72	79
snR48	0	0	0	0
YGR060W	15380	17629	27580	21979
YGR061C	9012	5634	11166	4584
YGR062C	598	657	395	111
YGR063C	856	282	918	26
YGR064W	14	0	370	89
YGR065C	27882	2540	15229	2673
YGR066C	8077	5606	5362	5203
YGR067C	4127	5677	2971	5041
YGR068C	1380	710	1481	680
YGR068W-A	63	0	0	173
YGR069W	88	89	118	4
YGR070W	986	927	1034	867
YGR071C	1032	1741	1184	1502
YGR072W	1173	878	842	881
YGR073C	325	74	0	48
YGR074W	869	1111	902	261
YGR075C	354	181	430	247
YGR076C	870	1153	1009	1170
YGR077C	1254	1477	986	1187
YGR078C	827	411	629	222
YGR079W	4428	2241	6138	3164
YGR080W	1424	1801	1793	1529
YGR081C	1007	555	882	314
YGR082W	1636	872	1796	666
YGR083C	2186	2087	2720	1243
YGR084C	1326	1262	1739	877
YGR085C	6985	1518	8516	1879
YGR086C	14624	23610	16367	20977
YGR087C	6534	8726	7691	7604
YGR088W	12115	43737	5624	42944
YGR089W	3343	3120	3768	1783
tT(UGU)G1	0	0	0	0
YGR090W	2718	927	2910	1335
YGR091W	571	701	1774	765
YGR092W	1156	339	1589	538
YGR093W	1341	928	1818	1608
YGR094W	12935	5101	14896	2916
YGR095C	2365	1180	1646	2149
YGR096W	319	242	179	84
YGR097W	5574	2747	8459	1339
YGR098C	2129	1555	2050	595
YGR099W	1129	418	1470	1054
YGR100W	4039	3112	3111	4099
YGR101W	1690	968	1351	498
YGR102C	1448	1756	1222	791
YGR103W	3358	1159	3308	874
YGR104C	1354	1037	826	428
YGR105W	603	417	118	361
YGR106C	1574	1938	1774	1286
tL(GAG)G	0	0	0	0
tK(UUU)G2	0	0	0	0
YGR107W	0	0	104	1
YGR108W	47	119	106	0
YGR109C	0	0	3	97
tC(GCA)G	0	0	0	0
YGR109W-A	0	0	0	0
YGR109W-B	2984	1800	5434	1992
YGR110W	1983	1713	2760	2635
YGR111W	1026	762	498	1424
YGR112W	1196	1561	1680	1757
YGR113W	2187	1055	1988	798
YGR114C	0	0	0	0
YGR115C	0	0	0	0
YGR116W	5336	5396	6046	3185
YGR117C	1185	1137	1050	603
YGR118W	5267	3126	8032	2260
YGR119C	2562	1722	2922	849
YGR120C	511	247	1136	152
tN(GUU)G	0	0	1	0
YGR121C	12870	1764	20544	1694
YGR121W-A	0	0	1	1
YGR122W	1179	1268	880	1583
YGR122C-A	0	0	0	0
tR(UCU)G3	1	0	0	0
YGR123C	1127	164	892	74
tI(AAU)G	61	0	0	0
YGR124W	14210	3181	19142	3122
YGR125W	3584	3491	3536	3019
YGR126W	350	327	316	443
YGR127W	953	1233	402	573
YGR128C	1890	1010	3201	524
YGR129W	702	945	549	966
YGR130C	4205	14871	4400	12940
YGR131W	665	694	503	577
YGR132C	3741	3105	3303	3496
YGR133W	342	513	1102	689
YGR134W	1416	1696	1895	1209
YGR135W	1662	1808	2608	1165
YGR136W	291	436	1036	342
YGR137W	156	93	0	3
YGR138C	2572	2331	3687	1770
YGR139W	1	10	5	107
YGR140W	1746	1276	1873	1496
YGR141W	1665	2182	1780	2140
YGR142W	2924	3334	3483	1818
tA(AGC)G	0	0	0	0
YGR143W	8574	9761	5882	10201
tG(UCC)G	0	0	0	0
YGR144W	1305	1107	985	678
YGR145W	1759	1380	2336	1674
YGR146C	679	546	483	878
YGR146C-A	72	220	0	0
YGR147C	2055	1282	1554	1163
YGR148C	6522	2208	10099	3073
YGR149W	840	1314	803	585
YGR150C	2075	1905	2345	1596
tA(UGC)G	0	0	0	0
YGR151C	1	0	0	0
YGR152C	3497	720	3771	850
YGR153W	588	1	695	0
YGR154C	2243	2558	1246	2329
YGR155W	7104	11378	9204	10791
YGR156W	650	674	1186	150
YGR157W	2596	2068	1695	2221
[truncated: 5,133 more rows]
